# Supplementary material for: RNA-Seq gene expression profiling of HepG2 cells: the influence of experimental factors and comparison with liver tissue
Source: BMC Genomics. 2014 Dec 15;15(1):1108. doi: 10.1186/1471-2164-15-1108 (PMC4378340; doi:10.1186/1471-2164-15-1108)
Supplement: Supplementary file 1 — Additional file 1: Table S1: ddPCR gene copy number. (XLS 34 KB) [file 12864_2014_6832_MOESM1_ESM.xls]

## Sheet: Лист1
Table S1. Gene copy number per 1 microgram of total RNA as detected using ddPCR for 45 selected RNA transcripts.
N	gene	Primers and probes	Copy numbers per mcg of total RNA
1	ALPK2	ggagctatgaagagaatttccaag, cttccaaaaggatatcagagagag, [FAM]tgcctacgacatctgctgcacaag[BHQ1]	21600
2	ATP8B1	tattcctttgctcagttccgat, tctttgtcccactatgtataaccc, [FAM]ctctgcgcagactgcatacgagga[BHQ1]	10000
3	CPLX4	atttcctctccaactttcttcc, tcaattcgtcattgttcaccac, [FAM]tattcgcaggacaccaggtccctt[BHQ1]	0
4	CTAGE1	gacttgatgttccaaatacagc, atcatcctatagtcctgttccc, [FAM]atcctccggaccatcagattacca[BHQ1]	0
5	DSG2	aactaacgaaggaattgtgacc, tttacatatcttgcatgggctg, [FAM]tgcttgatctatccatgctctcgct[BHQ1]	332000
6	IER3IP1	aatttgcctgaatgatgagacc, aacaaaagacaacctatccagc, [FAM]tcacactccacaatgtgctgctcc[BHQ1]	652800
7	IMPA2	catcagaaaagcccttactgag, gtaaatcactccgaattcaagc, [FAM]cacagcccgacgtggatcatcga[BHQ1]	224000
8	L3MBTL4	aaggttcattttgatggttggg, atttgcctgtgtttgttctctc, [FAM]actggaagtgccacagcgaacga[BHQ1]	76320
9	PIK3C3	tgtgaagatcaagatactcagc, cctctaattttcacttggggtt, [FAM]aaggcagtacaacgcgaaagtgg[BHQ1]	169600
10	POLI	caagaatctaccacaatacacagc, cctaatatcatctccaaatgtaggg, [FAM]tgcacggagagttccttctaccac[BHQ1]	14960
11	PSTPIP2	attctttcccagttactcaggt, cacacttgtaggctttatttcctc, [FAM]ttccacggcgacacacagcctca[BHQ1]	3056
12	RNMT	gtaaaggaaagttctagttgtggg, aatacgactttgactacgcttc, [FAM]aaggacacagctcaacagtggctg[BHQ1]	192800
13	SNRPD1	tgctttactcttcattctgtgg, gctcataactgataatctagtgacc, [FAM]ctccacggagtcttaggtacctgg[BHQ1]	221600
14	SOCS6	ctgtgcatctatattagatggcag, gaacagtatcaagactgtcctc, [FAM]aatggcttctccgtgtctccaga[BHQ1]	118400
15	TMEM241	tgtgggtataatctatgctggg, ggtcaatgtcacttaatgcact, [FAM]tcatctgtgggtaccagaagtgt[BHQ1]	36800
16	TPGS2	cctccacttctaaatcctcctc, aaagcactcagacttatttggg, [FAM]ttgcgtgtggaccgtaggcctct[BHQ1]	297600
17	TTR	gacaccaaatcttactggaagg, ggaatgttttattgtctctgcc, [FAM]tccaccacggctgtcgtcaccaa[BHQ1]	2576000
18	TUBB6	gatggatagtcggaatagagcc, tgcttgaacacttaatggaagg, [FAM]aattgcgggttctacccagtcaga[BHQ1]	80000
19	TXNL4A	gagttatacgatccatgtactgtc, cttcctgtattttccaaaggct, [FAM]tccaccatctcctgcttgtcctcc[BHQ1]	756800
20	TYMS	rcagattattcaggacagggag, ccaaagtgtgtataaagtcacc, [FAM]atgccatgccctctgccagttct[BHQ1]	1624000
21	DSC2	cttcaacaggttcaatctgacac, tgattattaggggcagtggaag, [FAM]tcgtcctgtagatcgtgagcagtatg[BHQ1]	320000
22	SLC14A1	ttatcctgaagaaaaccgcatc, cataagaacagattacagacgc, [FAM]ttgcagccatggtcacgagtcat[BHQ1]	4480
23	DSEL	gaatctgtgagcaattattccg, taggtagtatgttgggttggac, [FAM]aagtctcgtgcaagccatttgcatc[BHQ1]	6000
24	c18orf26	caatcacacatccaaatgacca, attatcacacaggctaagagac, [FAM]tctgcgtgaacccaggaatccttg[BHQ1]	0
25	ZNF397	tttagagagggagtttgatgacc, gtgatttttcttctgagatgcc, [FAM]ccacagggaccagcagtgccatg[BHQ1]	33760
26	ACAA2	aaggacatggatttggtagagg, gtagagtaaggatgggtcacag, [FAM]cagatcctcccagtgggtgacccaa[BHQ1]	374400
27	ATP5A1	ggtaatgctattgatggaaaggg, caacagtggatctcttttgacc, [FAM]atcagttcacgctgaccacgaccaa[BHQ1]	2155400
28	CDH19	gtttataccgcttgactgtctc, cacctggatcttaatgaaagtgg, [FAM]tttgagcaccagaaccactacggta[BHQ1]	7332
29	CDH2	aaatcaagtgccattagccaag, tttcacatttggtgattctcgg, [FAM]tcatgccggtaccatgttgacaaca[BHQ1]	756600
30	CYB5A	gctactgagaactttgaggatg, tgaagtagttagcaatggcttc, [FAM]tctctgcagtggccgtcgccttga[BHQ1]	312000
31	DSC1	cgtataactatgaaggcaaaggttc, taccagacaaggagaatgtagg, [FAM]ttgctgcagcgatcggcaggaaga[BHQ1]	0
32	ELP2	catttgctgttactctggagac, ctgtattctgtttccaaaggtg, [FAM]atggtgtcctacagcagccagtgag[BHQ1]	241800
33	GALNT1	tatgacccagtgaaattaaccc, atggctgataaaccttacatcc, [FAM]tcggtcccagcagtggcttcttc[BHQ1]	364000
34	NARS	gttactcctccaacattagtgc, atctaccacatcacaaaccaag, [FAM]cagagcagtccagaacacgaaggc[BHQ1]	746200
35	NDUFV2	cagagatactcctgagaataaccc, gacctgaatgtgatactttccaac, [FAM]caggactggaagaacagctgctgc[BHQ1]	1097200
36	NPC1	actacaagaatcccaatctgac, gatgacttcaatcacaatgagg, [FAM]aagctgtcgcaggcttctggtgg[BHQ1]	322400
37	PHLPP1	ctgtggataaactttgtatgtctgg, gttcattagaagaggcatagagc, [FAM]ccacttcatctgctatcagcttcct[BHQ1]	223080
38	PTPN2	taaggaagacttatctcctgcc, tcttagtgagaataggttgcca, [FAM]ctgacaggtgaccgatgtacaggac[BHQ1]	51480
39	RAB27B	ttcaagaggaatgagaagtgac, cttagtaacaggacatatcttggc, [FAM]ccataaagtttgacatctgaccccag[BHQ1]	0
40	SERPINB12	tacagaattggcttcatagagg, atcaaagatatccgtaatgccc, [FAM]aagctcagcatgttcgtgctgct[BHQ1]	0
41	SERPINB13	cCatcctcgaaagtgaaatgtcc, atttgccacaatatctgttggg, [FAM]tgccatgcgtaaggtgagtcaaacc[BHQ1]	0
42	SERPINB2	ctaaatgggctttatcctttccg, tgctcttctaatttgaactggg, [FAM]ttgccgatgtgtccactggcttg[BHQ1]	0
43	THOC1	aacatcagataccaaacctacg, ttctccgtgctaatagtctcag, [FAM]acttcctagggaaaggacccacca[BHQ1]	157040
44	TXNL1	ccaacaatatatcagcaacacc, ttcatcacagtcagattccaag, [FAM]aatcccacagcatctgctccttg[BHQ1]	650000
45	ZNF532	gtctcacattcaaggttctcac, gatatggtccatcataagttgcttc, [FAM]cagcatcctggcatcaagatagga[BHQ1]	1503
