# Supplementary material for: RNA-Seq gene expression profiling of HepG2 cells: the influence of experimental factors and comparison with liver tissue
Source: BMC Genomics. 2014 Dec 15;15(1):1108. doi: 10.1186/1471-2164-15-1108 (PMC4378340; doi:10.1186/1471-2164-15-1108)
Supplement: Supplementary file 3 — Additional file 3: Table S3: List of the housekeeping genes. (XLS 8 KB) [file 12864_2014_6832_MOESM3_ESM.xls]

## Sheet: Лист1
Table S3. List of the housekeeping genes.
RefGene ID	Name
ABL1	c-abl oncogene 1, non-receptor tyrosine kinase
ACTB	actin, beta
B2 M	beta-2-microglobulin
EEF1A1	eukaryotic translation elongation factor 1 alpha 1
GAPDH	glyceraldehyde-3-phosphate dehydrogenase
GNB2 L1	guanine nucleotide binding protein (G protein), beta polypeptide 2-like 1
HMBS	hydroxymethylbilane synthase
HPRT1	hypoxanthine phosphoribosyltransferase 1
PPIB	peptidylprolyl isomerase B (cyclophilin B)
RPL13A	ribosomal protein L13a
RPL32	ribosomal protein L32
RPL41	ribosomal protein L41
SDHA	succinate dehydrogenase complex, subunit A, flavoprotein (Fp)
SRSF4	serine/arginine-rich splicing factor 4
TBP	TATA box binding protein
TUBB	tubulin, beta class I
UBC	ubiquitin C
YWHAZ	tyrosine 3-monooxygenase/tryptophan 5-monooxygenase activation protein, zeta polypeptide
