# Supplementary material for: RNA-Seq gene expression profiling of HepG2 cells: the influence of experimental factors and comparison with liver tissue
Source: BMC Genomics. 2014 Dec 15;15(1):1108. doi: 10.1186/1471-2164-15-1108 (PMC4378340; doi:10.1186/1471-2164-15-1108)
Supplement: Supplementary file 4 — Additional file 4: Table S4: Change of gene expression associated with various factors. a. List of the housekeeping genes for the datasets from two laboratories (HI and HR_m), with the RPKM and log2 fold change. b. List of the most variable genes between the datasets from two laboratories (HI and HR_m), with the RPKM and absolute value of log2 fold change. Table S4c. List of the housekeeping genes for the datasets with two sample preparation methods (HR_c and HR_m), with the RPKM and log2 fold change. Table S4d. List of the most variable genes between the datasets obtained with two sample preparation methods (HR_c and HR_m), with the RPKM and absolute value of log2. (XLS 332 KB) [file 12864_2014_6832_MOESM4_ESM.xls]

## Sheet: a. between laboratories - HK
Table S4a. List of the house-keeping genes for the datasets from two laboratories (HI and HR_m), with RPKM and log2 fold change.
Gene ID	HI, RPKM	HR_m, RPKM	log2 FC
TUBB	0	0	NA
RPL41	35.52	19.16	0.89
HPRT1	48.26	28.59	0.76
EEF1A1	23.32	14.08	0.73
RPL32	54.75	37.97	0.53
TBP	21.96	15.82	0.47
YWHAZ	23.54	18.46	0.35
UBC	117.31	99.55	0.24
RPL13A	176.24	154.51	0.19
SRSF4	38.91	35.2	0.14
B2M	314.72	323.04	-0.04
PPIB	452.96	499.02	-0.14
GNB2L1	1033.82	1257.9	-0.28
GAPDH	882.39	1182.59	-0.42
HMBS	24.72	33.69	-0.45
SDHA	48.44	67.16	-0.47
ABL1	12.42	17.75	-0.52
ACTB	603.75	1666.41	-1.46

## Sheet: b. between laboratories
Table S4b. List of the most variable genes between the datasets from two laboratories (HI and HR_m), with RPKM and absolute value of log2 fold change.
Genes with RPKM > 10 in at least one of the samples were compared.
Genes upregulated in HI:							Genes downregulated in HI:
Gene ID	HI, RPKM	HR_m, RPKM	abs log2 FC				Gene ID	HI, RPKM	HR_m, RPKM	abs log2 FC
SNORD71	58.54	0.53	6.79				PAEP	0.35	11.98	5.1
SNORD65	12.92	0.16	6.34				MIR636	2.49	71.11	4.84
SNORD116-2_dup1	11.33	0.18	5.98				SCGN	1.32	34.4	4.7
TXNIP	57.18	1.72	5.06				SNORD83B	0.89	13.98	3.97
G6PC	25.57	1.42	4.17				SLCO4A1	1.82	18.32	3.33
SNORD59A	15.48	0.99	3.97				IL17B	1.4	13.89	3.31
SNORD50A	10.56	0.69	3.94				RPL18A	1.29	11.47	3.15
SNORD79	154.17	11.29	3.77				SHBG	2.19	17.99	3.04
SNORD47	47.87	4.38	3.45				RTN4RL2	1.35	10.81	3
SNORD95	310.5	28.49	3.45				MIR4695	3.07	23.03	2.91
SNORD42A	87.29	8.37	3.38				MIR1228	3.6	26.96	2.9
SNORD55	952.35	101.57	3.23				UBE2S	3.84	27.83	2.86
SNORD89	61.04	6.84	3.16				A1BG	8.14	56.71	2.8
SNORD82	365.87	43.54	3.07				SNAR-G1	2.15	13.55	2.66
HIST1H4C	313.57	43.73	2.84				TIMP1	15.82	98.84	2.64
SNORD99	155.88	22.21	2.81				CDO1	2.95	17.29	2.55
SNORD58A	52.36	7.67	2.77				CD7	17.9	102.92	2.52
SNORD54	278.03	43.87	2.66				SAA2-SAA4	22.11	125.1	2.5
CYP24A1	15.2	2.51	2.6				MIR922	2.7	14.74	2.45
SNORD28	1223.34	206.11	2.57				SAA4	32.74	174.7	2.42
SNORD44	656.24	112.67	2.54				MT1X	2.49	12.82	2.36
C10orf10	86.28	16.64	2.37				ID1	58.59	297.94	2.35
SNORD116-29	240.14	47.16	2.35				TUBB3	19.18	96.8	2.34
SNORD81	31.39	6.18	2.34				PFKFB3	2.1	10.39	2.31
SNORD64	31.52	6.41	2.3				SNORA57	3.89	18.83	2.28
EDN1	30.14	6.24	2.27				FURIN	7.07	34.05	2.27
SNORD46	148.01	34.32	2.11				DDIT4	9.13	42.85	2.23
SNORD57	114.1	26.54	2.1				ST6GALNAC4	11.49	53.87	2.23
SNORA32	16.18	3.81	2.09				HAMP	36.58	171.34	2.23
SNORD104	421.78	100.64	2.07				HPX	3.44	16.11	2.23
SNORD8	16.78	4.02	2.06				HP	23.23	108.3	2.22
SNORD29	37.97	9.43	2.01				KISS1R	3.89	18.13	2.22
SNORD96A	18.63	4.85	1.94				HES4	4.1	18.89	2.2
KDELR3	28.32	7.52	1.91				C2orf82	3.46	15.49	2.16
SNORD25	13.51	3.59	1.91				LIME1	13.94	61.27	2.14
UACA	11.9	3.17	1.91				POLR2J	10.12	43.34	2.1
SNORD119	176.1	47.22	1.9				CDHR2	7.3	30.25	2.05
LYPLAL1	11.53	3.15	1.87				SNORD125	2.67	10.69	2
SH3YL1	18.08	4.97	1.86				TMEM160	3.01	11.88	1.98
HAL	15.38	4.33	1.83				HULC	4.96	19.28	1.96
DCDC2	23.56	6.65	1.82				KIAA1199	3.95	15	1.93
LYZ	3157.58	902.45	1.81				LINC00176	4.07	15.42	1.92
C5orf4	19.03	5.51	1.79				MFSD12	4.56	17.2	1.92
PDCD4	23.63	6.85	1.79				S100A6	19.24	72.12	1.91
SNORD76	82.15	23.84	1.78				LOC644961	6.01	22.3	1.89
LGALS8	31.06	9.19	1.76				PQLC2	4.74	17.56	1.89
SNORD68	41.45	12.4	1.74				TMEM8A	18.67	67.93	1.86
SEPP1	2002.53	612.22	1.71				AKAP12	6.91	25.02	1.86
AKAP9	11.93	3.65	1.71				ORAI1	7.94	28.64	1.85
CETN3	38.96	11.96	1.7				ID3	35.42	126.5	1.84
ZNF277	15.07	4.63	1.7				SNORA76	4.14	14.75	1.83
SLC13A3	18.57	5.78	1.68				RPUSD1	4.84	17.07	1.82
HMGCS1	157.57	49.4	1.67				SNORD23	6.68	23.55	1.82
FMR1	45.12	14.15	1.67				SERINC2	12.27	43.16	1.81
C11orf54	23.26	7.35	1.66				PKMYT1	5.71	20.07	1.81
RPS3A	22.17	7.05	1.65				SESN2	4.78	16.71	1.81
KLF10	18.46	5.9	1.65				UGT2B4	9.46	32.98	1.8
TSPAN31	11.53	3.69	1.64				LRP1	15.82	55.07	1.8
TGDS	11.03	3.54	1.64				NME3	4	13.92	1.8
TTC35	33.11	10.64	1.64				TBX2	3.66	12.73	1.8
GOLGA4	54.2	17.46	1.63				RARRES2	20.8	71.93	1.79
GLUD2	32.59	10.51	1.63				ZDHHC12	10.52	36.26	1.79
FST	82.81	26.83	1.63				FAM100A	6.82	23.49	1.78
SNORD21	39.06	12.67	1.62				AMN	12.33	42.37	1.78
SGK1	80.7	26.22	1.62				METTL11A	17.05	58.54	1.78
DUSP6	78.95	25.66	1.62				METRN	6.78	23.14	1.77
GCC2	15.51	5.05	1.62				SPOCK2	7.73	26.21	1.76
SNORD41	199.59	66	1.6				MIR3615	34.84	118.04	1.76
ACSM3	13.32	4.43	1.59				TCIRG1	9.29	31.38	1.76
LPPR1	25.55	8.5	1.59				CDC42EP1	21.06	71.12	1.76
							SLC16A3	102.69	346.35	1.75
							HIST1H3H	2.97	10.01	1.75
							C17orf96	25.59	86.13	1.75
							MIR1306	6.39	21.5	1.75
							PIGQ	3.15	10.56	1.75
							CCDC85B	7.84	26.17	1.74
							SIVA1	20.67	68.8	1.73
							CA9	7.09	23.57	1.73
							NPHP4	3.71	12.31	1.73
							APOE	221.91	733.42	1.72
							SH3BGRL3	11.13	36.71	1.72
							TRMT61A	3.62	11.87	1.71
							LMF2	13.66	44.69	1.71
							SOCS1	4.24	13.86	1.71
							NUDT14	4.11	13.4	1.71
							MIR4749	14.7	47.74	1.7
							C10orf125	9.62	31.21	1.7
							MIR611	5.3	17.18	1.7
							BRI3	27.81	90.09	1.7
							CD320	27.44	88.86	1.7
							FAM195A	7.25	23.43	1.69
							PPP1R16A	6.74	21.76	1.69
							SCAND1	9.02	29.05	1.69
							FAM83G	4.96	15.96	1.69
							REEP4	13.91	44.74	1.69
							KIAA0284	4.09	13.14	1.68
							SLC12A9	4.24	13.62	1.68
							NAB2	5.67	18.21	1.68
							NDUFA3	33.79	107.95	1.68
							C19orf24	10.78	34.41	1.67
							SNORD97	7	22.09	1.66
							GALNS	3.32	10.46	1.66
							SNORA64	5.05	15.91	1.66
							RHOC	22.23	69.67	1.65
							CHTF18	4.44	13.91	1.65
							ZNF219	5.88	18.31	1.64
							SLC25A29	3.45	10.74	1.64
							CLCN7	9.61	29.87	1.64
							PITX1	5.43	16.83	1.63
							SEMA6B	23.72	73.47	1.63
							LRP3	11.51	35.64	1.63
							BCAR1	8.8	27.21	1.63
							DUS3L	5.31	16.4	1.63
							NUBP2	12.56	38.65	1.62
							BOP1	4.78	14.58	1.61
							SPATA2L	3.8	11.58	1.61
							SPNS1	18.98	57.83	1.61
							ZBTB7B	3.71	11.3	1.61
							CITED4	4.05	12.32	1.61
							RPS6KB2	17.11	52.01	1.6
							LSR	26.04	78.92	1.6
							SOLH	5.72	17.33	1.6
							ANKRD9	4.27	12.93	1.6
							CTSD	132.85	402.11	1.6
							SNORA84	3.89	11.76	1.6
							FLNA	38.78	116.89	1.59
							POLR2L	29.51	88.9	1.59
							SLC6A8	24.28	73.05	1.59
							SLC4A2	12.39	37.27	1.59
							FOXQ1	26.83	80.49	1.58

## Sheet: c. between methods - HK
Table S4c. List of the house-keeping genes for the datasets with two sample preparation methods (HR_c and HR_m), with RPKM and log2 fold change.
Gene ID	HR_c, RPKM	HR_m, RPKM	log2 FC
TUBB	0	0.01	Inf
B2M	2175.1	323.04	2.75
TBP	58.33	15.82	1.88
YWHAZ	34.35	18.46	0.9
HPRT1	46.43	28.59	0.7
EEF1A1	22.71	14.08	0.69
GAPDH	1366.91	1182.59	0.21
RPL32	39.57	37.97	0.06
PPIB	511.1	499.02	0.03
GNB2L1	1239.71	1257.9	-0.02
UBC	93.26	99.55	-0.09
RPL13A	125.57	154.51	-0.3
SDHA	49.3	67.16	-0.45
RPL41	12.02	19.16	-0.67
ACTB	623.48	1666.41	-1.42
HMBS	9.72	33.69	-1.79
SRSF4	7.09	35.2	-2.31
ABL1	0.59	17.75	-4.91

## Sheet: d. between methods
Table S4d. List of the most variable genes between the datasets obtained with two sample preparation methods (HR_c and HR_m), with RPKM and absolute value of log2 fold change.
Genes with RPKM > 10 in at least one of the samples were compared.
Genes upregulated in HR_c:							Genes downregulated in HR_m:
Gene ID	HR_c, RPKM	HR_m, RPKM	abs log2 FC				Gene ID	HR_c, RPKM	HR_m, RPKM	abs log2 FC
ANKRD36BP1	35.47	0.01	11.79				PODXL2	0.01	46.7	12.19
FAM166A	32.45	0.01	11.66				ARHGEF1	0.01	34.26	11.74
CNTD1	25.65	0.01	11.32				BCAM	0.05	118.42	11.21
PCNA-AS1	151.45	0.1	10.56				MED25	0.01	18.57	10.86
RUSC1-AS1	93.74	0.29	8.34				FASN	0.09	156.39	10.76
LOC144571	168.16	0.59	8.15				FAM129B	0.02	34.05	10.73
TMOD1	11.95	0.06	7.64				AGRN	0.03	51	10.73
LOC100506071	102.16	0.55	7.54				ZNF703	0.01	16.93	10.73
BMP6	14.13	0.13	6.76				ABCD1	0.01	16.32	10.67
SNX22	106.96	1.07	6.64				FAM83G	0.01	15.96	10.64
ATP1A1OS	75.49	0.89	6.41				LRRC45	0.01	15.05	10.56
LOC100507424	52.36	0.74	6.14				PKN1	0.03	41.24	10.42
IDI2-AS1	27.54	0.41	6.07				HDAC10	0.01	13.74	10.42
LOC100132215	10.32	0.16	6.01				TBC1D17	0.01	13.47	10.4
LPAR5	10.17	0.17	5.9				KLC2	0.01	13.33	10.38
C3orf45	17.41	0.37	5.56				SCRIB	0.02	25.77	10.33
SLC25A5-AS1	14.97	0.36	5.38				AP2A1	0.05	58.54	10.19
MIR3917	33.58	0.98	5.1				LAMA5	0.04	46.44	10.18
SLC25A35	15.95	0.84	4.25				ZBTB7B	0.01	11.3	10.14
ZFP36L2	910.25	54.85	4.05				FBXL19	0.01	11.17	10.13
EBLN2	22.11	1.36	4.02				CEBPD	0.01	11.11	10.12
LOC100129518	23.14	1.45	4				C19orf70	0.02	22.16	10.11
SRR	37.4	2.53	3.89				RTN4RL2	0.01	10.81	10.08
C2orf67	16.01	1.18	3.76				C19orf6	0.07	74.85	10.06
PAR-SN	85.49	6.89	3.63				WTIP	0.01	10.41	10.02
SERPINC1	2250.16	186.29	3.59				EPN1	0.06	60.6	9.98
PTTG3P	10.32	0.86	3.58				FN3K	0.06	58.9	9.94
SYNC	19.39	1.71	3.5				NACC1	0.05	48.93	9.93
SUMO1	131.5	11.83	3.47				CTU2	0.02	19.33	9.92
CALU	686.14	62.93	3.45				CERS4	0.04	37.15	9.86
N6AMT2	42.28	3.94	3.42				LIME1	0.07	61.27	9.77
UBE2V2	175.6	17.26	3.35				RPS6KB2	0.06	52.01	9.76
COMMD10	126.31	12.55	3.33				RAB11FIP3	0.03	25.71	9.74
CALM2	2651.33	276.12	3.26				PLD3	0.04	33.26	9.7
PRDX3	1456.61	152.08	3.26				COPE	0.23	190.34	9.69
NME7	51.82	5.43	3.25				SCARNA17	0.04	33.04	9.69
CBWD2	11.76	1.29	3.19				SORBS3	0.03	24.06	9.65
GLOD4	554.06	60.92	3.19				TMEM132A	0.02	15.99	9.64
ARG1	38.19	4.31	3.15				ACAP3	0.03	23.77	9.63
FER	16.82	1.9	3.15				ATP13A2	0.03	23.61	9.62
CTSL2	14.57	1.65	3.14				TONSL	0.02	15.54	9.6
TXNDC9	132.13	15.08	3.13				OPLAH	0.02	15.51	9.6
MRPL50	540.9	62.04	3.12				MED16	0.03	23.11	9.59
HNRNPU-AS1	14.51	1.69	3.1				TMC6	0.07	53.46	9.58
DCAF13	106.6	12.6	3.08				CYP2W1	0.04	29.54	9.53
DECR1	206.87	24.75	3.06				PPDPF	0.06	44.18	9.52
PSMD14	358.53	42.95	3.06				BRAT1	0.02	14.05	9.46
CRYZL1	42.69	5.23	3.03				FBXW5	0.08	54.85	9.42
PDHB	458.15	56.13	3.03				CCDC71	0.02	13.34	9.38
NUSAP1	388.57	48.26	3.01				GRINA	0.16	105.9	9.37
H3F3C	25.74	3.21	3				TNRC18	0.02	13.23	9.37
C12orf65	30.27	3.78	3				ZC3H3	0.02	12.78	9.32
GHITM	769.44	96.45	3				LMF2	0.07	44.69	9.32
BLVRA	261.97	33.11	2.98				LLGL1	0.03	18.81	9.29
PSMA2	507.03	64.33	2.98				TOMM40	0.05	30.48	9.25
TROVE2	40.27	5.12	2.98				C17orf70	0.04	24.2	9.24
LOC643401	13.23	1.71	2.95				WDR62	0.02	11.74	9.2
NOL8	77.77	10.06	2.95				COBRA1	0.1	58.54	9.19
HIBCH	55.47	7.2	2.95				SPATA2L	0.02	11.58	9.18
EAF2	15.2	2	2.93				RAMP2	0.02	11.58	9.18
ZC3HC1	154.87	20.44	2.92				PLXNB2	0.1	57.67	9.17
LOC100506963	20.28	2.68	2.92				TMEM198	0.04	23	9.17
TMEM45A	114.68	15.2	2.92				ISOC2	0.14	78.99	9.14
F5	211.9	28.22	2.91				TRABD	0.06	33.55	9.13
SUCLA2	74.55	9.95	2.91				SH3BP1	0.02	11.18	9.13
H3F3B	809.82	109.26	2.89				DCAF15	0.04	22.19	9.12
CCNB1	1096.43	148.7	2.88				ZC3H7B	0.06	33.1	9.11
EXOSC8	257.88	35.05	2.88				ATXN2L	0.15	80.65	9.07
DNTTIP2	114.03	15.53	2.88				ADRBK1	0.07	37.09	9.05
EEF1E1	237.67	32.41	2.87				PIGQ	0.02	10.56	9.04
HMGN3	175.58	23.98	2.87				TTYH3	0.23	120.37	9.03
ZC3H8	18.84	2.58	2.87				RAPGEF1	0.06	31.2	9.02
CIAPIN1	157.69	21.6	2.87				PCYT2	0.03	15.53	9.02
CGRRF1	27.04	3.72	2.86				MMP15	0.08	40.92	9
MRPL32	135.47	18.75	2.85				BOK	0.08	40.75	8.99
EIF3M	582.6	80.84	2.85				SBNO2	0.02	10.15	8.99
THYN1	146.37	20.37	2.85				GNA11	0.07	35.49	8.99
CRBN	62.13	8.72	2.83				MTSS1L	0.22	110.94	8.98
NDUFA5	43.01	6.04	2.83				SNORD104	0.2	100.64	8.97
GRPEL1	328.6	46.35	2.83				LY6E	0.04	20.08	8.97
PHAX	31.54	4.45	2.83				CORO1B	0.07	34.99	8.97
H2AFZ	1201.36	170.49	2.82				UNC13D	0.07	34.83	8.96
BBS4	19.27	2.74	2.81				ZNF598	0.03	14.79	8.95
MRPS18C	62.47	8.9	2.81				HSF1	0.03	14.72	8.94
POP5	177.94	25.36	2.81				WNK2	0.03	14.23	8.89
LEO1	222.14	31.83	2.8				MGAT4B	0.2	94.06	8.88
ERP27	11.62	1.67	2.8				SNORD55	0.22	101.57	8.85
VTA1	203.14	29.28	2.79				H1FX	0.21	96.86	8.85
ZNF271	33	4.78	2.79				RMRP	0.06	27.6	8.85
EIF2S1	157.84	23.02	2.78				SCARB1	0.35	160.61	8.84
METTL18	15.89	2.33	2.77				PPP6R1	0.15	68.69	8.84
MPHOSPH6	230.11	33.99	2.76				PEX16	0.03	13.64	8.83
TIMM17A	183.61	27.17	2.76				GAK	0.05	22.67	8.82
B2M	2175.1	323.04	2.75				PRAP1	0.08	36.02	8.81
CAPZA2	203.38	30.25	2.75				DAPK3	0.04	18.01	8.81
PIGF	69.43	10.35	2.75				ARHGDIA	0.1	45.02	8.81
MED21	61.29	9.14	2.75				SPNS1	0.13	57.83	8.8
SNORD107	161.77	24.17	2.74				SLC22A31	0.11	48.83	8.79
STEAP1	67.73	10.16	2.74				LRP5	0.18	79.52	8.79
UGT2B4	219.37	32.98	2.73				TELO2	0.04	17.47	8.77
ASTE1	15.76	2.38	2.73				SMARCB1	0.26	113.1	8.76
UGT2B7	128.74	19.54	2.72				SCAMP4	0.08	34.79	8.76
DLD	161.28	24.51	2.72				XAB2	0.05	21.03	8.72
FASTKD3	20.38	3.1	2.72				USF2	0.22	92.08	8.71
HIGD1A	123.94	18.98	2.71				HRAS	0.05	20.72	8.69
CLDND1	115.41	17.68	2.71				TBL3	0.06	24.37	8.67
C17orf48	15.34	2.39	2.68				RNPEPL1	0.11	43.97	8.64
MIR3656	104.11	16.26	2.68				CNOT3	0.06	23.84	8.63
COQ3	39.24	6.13	2.68				HGS	0.12	47.47	8.63
MRPL13	306.47	48.04	2.67				FKBP8	0.18	70.76	8.62
GNL2	124.53	19.55	2.67				STXBP2	0.07	27.35	8.61
PPP2R3C	247.63	38.98	2.67				ALKBH6	0.03	11.59	8.59
ATG4A	10.36	1.64	2.66				PLEKHM2	0.06	22.94	8.58
MRPS5	344.05	54.55	2.66				TXNRD2	0.04	15.16	8.57
PPT1	518.23	82.5	2.65				MIR1181	0.2	74.63	8.54
PPIE	20.22	3.22	2.65				SLC16A3	0.93	346.35	8.54
FBXO3	41.4	6.61	2.65				ST3GAL4	0.03	11.1	8.53
IQCK	12.32	1.98	2.64				MED15	0.07	25.88	8.53
C20orf111	151.25	24.35	2.63				LRP1	0.15	55.07	8.52
C19orf40	23.79	3.86	2.62				SAMD1	0.11	40.33	8.52
SERPINA7	1129.07	183.33	2.62				IMPDH1	0.03	10.96	8.51
ACAT2	1080.43	175.73	2.62				PPP1R16A	0.06	21.76	8.5
LOC254128	21.13	3.44	2.62				IRF2BP1	0.04	14.26	8.48
KPNA2	64.25	10.47	2.62				GRAMD1A	0.08	28.43	8.47
FGG	4607.78	750.9	2.62				MLST8	0.11	38.3	8.44
TFB1M	120.73	19.73	2.61				SOCS1	0.04	13.86	8.44
FAM118B	61.1	9.99	2.61				MID1IP1	0.08	26.56	8.38
RAD51C	145.91	23.88	2.61				METRN	0.07	23.14	8.37
BCAS2	94.23	15.45	2.61				CHPF	0.35	115.3	8.36
SLC38A6	33.99	5.58	2.61				PGLS	0.13	42.77	8.36
IQCB1	48.31	7.94	2.61				DRAP1	0.1	32.77	8.36
ATP5A1	1393.71	229.08	2.61				INTS1	0.09	29.37	8.35
LYPLAL1	18.98	3.15	2.59				STARD10	0.42	136.78	8.35
ALG11	42.58	7.07	2.59				GPS1	0.38	122.71	8.34
PTTG1	430.15	71.49	2.59				RTEL1	0.05	16.06	8.33
UBA3	94.96	15.8	2.59				TGFB1	0.12	38.09	8.31
VRK1	110.23	18.35	2.59				FLNA	0.37	116.89	8.3
BPGM	14.67	2.45	2.58				CRB3	0.06	18.89	8.3
ZSCAN5A	10.89	1.82	2.58				TCIRG1	0.1	31.38	8.29
RBMX2	32.56	5.45	2.58				PTP4A3	0.05	15.61	8.29
RARS2	133.41	22.45	2.57				U2AF2	0.33	101.6	8.27
ZNF670	17.16	2.89	2.57				ADAM15	0.08	24.45	8.26
EIF2B3	83.96	14.19	2.56				CD7	0.34	102.92	8.24
MTERF	25.85	4.39	2.56				FBRS	0.07	21.16	8.24
VMP1	340.88	58.03	2.55				SLC39A13	0.05	15.04	8.23
NDC80	81.62	13.91	2.55				PKDCC	0.07	20.92	8.22
GALK2	21.99	3.76	2.55				FADS3	0.05	14.84	8.21
FOPNL	156.83	26.82	2.55				ATN1	0.09	26.4	8.2
C9orf80	40.66	7	2.54				MAZ	0.63	184.56	8.19
ERGIC2	97.06	16.74	2.54				SGTA	0.18	51.97	8.17
VPS29	230.89	39.84	2.53				SEMA3F	0.05	14.42	8.17
BHMT	11.92	2.06	2.53				NOTUM	0.23	66.04	8.17
RFC4	174.51	30.22	2.53				LRWD1	0.04	11.48	8.16
ANAPC13	167.07	28.97	2.53				PAK4	0.09	25.67	8.16
IST1	374.22	65.02	2.52				GPR172A	0.15	42.61	8.15
ING3	14.73	2.56	2.52				RNF166	0.05	14.18	8.15
PFDN1	118.54	20.65	2.52				ADAP1	0.04	11.33	8.15
TRNT1	47.21	8.23	2.52				SLC29A4	0.08	22.66	8.15
DAZAP2	198.59	34.75	2.51				ATP13A1	0.13	36.58	8.14
WDR83	15.83	2.77	2.51				PCNXL3	0.11	30.82	8.13
TBC1D12	12.05	2.11	2.51				ARFGAP1	0.21	58.82	8.13
PGGT1B	21.1	3.7	2.51				CDK18	0.05	13.96	8.13
ENOSF1	35.58	6.24	2.51				SNORD119	0.17	47.22	8.12
SS18L2	88.79	15.59	2.51				SEMA3B	0.29	80.22	8.11
CCDC66	12.04	2.12	2.51				PC	0.08	22.09	8.11
INTS12	49.97	8.81	2.5				DLGAP4	0.08	22.09	8.11
COMMD3	138.9	24.69	2.49				PIEZO1	0.16	44.08	8.11
THOC1	68.13	12.12	2.49				EPHX1	0.2	54.73	8.1
RSRC2	90.15	16.04	2.49				BCAR1	0.1	27.21	8.09
SDCBP	134.9	24.01	2.49				PKP3	0.1	27.07	8.08
RABL5	10.67	1.9	2.49				SRC	0.14	37.79	8.08
DHX33	172.53	30.75	2.49				CLSTN3	0.15	40.37	8.07
POGLUT1	49.51	8.84	2.49				SBF1	0.11	29.58	8.07
EXOSC7	98.27	17.57	2.48				SEMA4C	0.09	24.04	8.06
YAE1D1	40.24	7.2	2.48				SLC25A10	0.37	96.19	8.02
C11orf54	40.96	7.35	2.48				CHST13	0.22	56.96	8.02
ZNF823	14.87	2.67	2.48				ANKRD9	0.05	12.93	8.01
TAF12	42.24	7.59	2.48				FAM195B	0.26	67.03	8.01
BRCC3	39.4	7.08	2.48				EMD	0.17	43.35	7.99
NDUFA12	341.87	61.45	2.48				POLD1	0.09	22.91	7.99
FKBP14	36.49	6.56	2.48				MACROD1	0.05	12.55	7.97
EXOSC9	91.54	16.47	2.47				CCDC94	0.05	12.52	7.97
TADA1	64.76	11.68	2.47				PRKCSH	0.5	125.09	7.97
SEC22A	16.9	3.06	2.47				MRPL12	0.54	134.58	7.96
APTX	77.31	14.01	2.46				FOXP4	0.17	42.11	7.95
FGL1	310.38	56.38	2.46				CHPF2	0.06	14.84	7.95
C6orf162	11.3	2.06	2.46				AGXT	0.11	26.98	7.94
ZCCHC10	17.68	3.23	2.45				TWF2	0.15	36.7	7.93
SNORD47	23.92	4.38	2.45				SYMPK	0.13	31.18	7.91
MRPL27	440.35	80.65	2.45				CSK	0.19	45.56	7.91
TIMM21	105.33	19.32	2.45				ZGPAT	0.11	26.32	7.9
C6orf211	120.92	22.2	2.45				THOP1	0.2	47.51	7.89
PLIN2	1296.45	238.14	2.44				PLXND1	0.09	21.02	7.87
TGDS	19.26	3.54	2.44				YIF1B	0.05	11.57	7.85
HMGCL	78.65	14.46	2.44				CDC42EP1	0.31	71.12	7.84
RNFT1	32.77	6.05	2.44				INPPL1	0.07	15.89	7.83
C17orf75	20.07	3.71	2.44				PFKL	0.41	92.63	7.82
TTF1	11.19	2.07	2.43				MIDN	0.32	71.68	7.81
PAK1IP1	163.13	30.25	2.43				PDLIM7	0.12	26.79	7.8
LPAR6	37.65	7	2.43				CTSD	1.82	402.11	7.79
ORC4	30.76	5.72	2.43				GAMT	0.56	123.1	7.78
RAB8A	212.72	39.7	2.42				RHOT2	0.21	45.97	7.77
SLC25A26	34.35	6.44	2.42				A1BG	0.26	56.71	7.77
ATP6V1G1	295.14	55.47	2.41				C11orf84	0.2	43.13	7.75
RPA2	184.03	34.59	2.41				EEF2	4.17	898.63	7.75
ALG8	296.25	55.8	2.41				TSSC4	0.07	14.77	7.72
FAM136A	241.09	45.44	2.41				CLASRP	0.08	16.74	7.71
CNBP	486.09	91.74	2.41				DBN1	0.1	20.91	7.71
KIN	39.88	7.53	2.4				TUBGCP2	0.13	27.16	7.71
ISY1	22.18	4.19	2.4				ASPHD1	0.07	14.59	7.7
PIAS1	93.67	17.7	2.4				C20orf27	0.45	93.2	7.69
EED	31.22	5.9	2.4				TNFRSF14	0.05	10.26	7.68
XRCC6	479.91	90.7	2.4				DUS3L	0.08	16.4	7.68
C11orf73	34.85	6.6	2.4				CCDC22	0.06	12.23	7.67
PSMC2	118.36	22.44	2.4				PLEKHO1	0.08	16.16	7.66
MRPS7	416.53	79.23	2.39				MIIP	0.1	20.17	7.66
APOBEC3B	31.38	5.98	2.39				DHX37	0.1	20.16	7.66
C7orf64	19.82	3.8	2.38				PNPLA6	0.05	10.08	7.66
DDX1	353.49	67.79	2.38				GLTPD2	0.11	22.15	7.65
GGPS1	55.98	10.75	2.38				TSPAN9	0.11	22.1	7.65
PSMA4	478.5	91.9	2.38				SNORD97	0.11	22.09	7.65
POMP	259.17	49.78	2.38				KIFC3	0.07	14	7.64
GCNT3	24.85	4.78	2.38				NOC2L	0.17	33.79	7.63
SLC30A7	43.23	8.32	2.38				MLLT1	0.09	17.86	7.63
DRG1	183.02	35.36	2.37				AKT1	0.36	71	7.62
PWP1	209.58	40.59	2.37				PTPN23	0.11	21.54	7.61
MRPS9	117.48	22.77	2.37				PQLC2	0.09	17.56	7.61
SNW1	114.67	22.26	2.36				SLC38A10	0.17	32.93	7.6
FAM175A	13.65	2.65	2.36				STX16-NPEPL1	0.08	15.45	7.59
SPP1	304.91	59.23	2.36				CPLX2	0.11	21.23	7.59
TOMM5	635.86	123.63	2.36				SLC25A22	0.07	13.51	7.59
FGB	729.83	142.27	2.36				HYAL2	0.31	59.6	7.59
RAN	669.09	130.94	2.35				VAV2	0.18	34.56	7.58
C14orf129	42.6	8.34	2.35				RNF126	0.27	50.94	7.56
GPN1	196.52	38.48	2.35				DNM2	0.31	57.64	7.54
LOC100507203	246.15	48.25	2.35				RAP1GAP	0.11	20.23	7.52
PDZK1	13.46	2.64	2.35				TJAP1	0.09	16.54	7.52
FAM69A	23.51	4.62	2.35				STMN3	0.16	29.38	7.52
SRP19	45.53	8.96	2.35				POR	0.95	174.01	7.52
KANSL2	61.12	12.03	2.35				PLXNA1	0.09	16.46	7.51
CCNC	193.41	38.13	2.34				BOP1	0.08	14.58	7.51
FAM114A2	15.77	3.11	2.34				NR5A1	0.16	29.08	7.51
CCDC72	21.38	4.22	2.34				TFAP4	0.08	14.49	7.5
VPS26A	117.86	23.32	2.34				GNB2	0.45	81.27	7.5
C1orf131	105.5	20.88	2.34				ZNF358	0.15	26.96	7.49
FAM165B	29	5.74	2.34				CHMP6	0.12	21.51	7.49
RSL1D1	261.47	51.78	2.34				CADM4	0.07	12.54	7.48
LOC100129034	53.59	10.62	2.34				NELF	0.41	72.86	7.47
FARSB	233.75	46.38	2.33				GAA	0.29	51.42	7.47
HAT1	189.27	37.56	2.33				EIF4G1	0.74	130.7	7.46
LOC100499177	13.4	2.66	2.33				TMEM59L	0.06	10.57	7.46
PSMD11	491.17	97.81	2.33				HMGA1	0.65	114.05	7.46
ILF2	754.37	150.75	2.32				PACS2	0.06	10.35	7.43
GLRX	146.84	29.37	2.32				CD151	0.63	108.6	7.43
LYRM5	15.14	3.03	2.32				SMTN	0.08	13.74	7.42
FAM18B1	24.64	4.94	2.32				MPST	0.42	72.05	7.42
MRPL42	141.73	28.43	2.32				WBSCR16	0.1	17.14	7.42
GRAMD3	11.71	2.35	2.32				PACS1	0.11	18.74	7.41
PSMB1	1451.85	291.43	2.32				ZNF444	0.16	27.13	7.41
OAS1	26.09	5.24	2.32				VAC14	0.25	42.22	7.4
SCOC	164.75	33.14	2.31				GPR137	0.06	10.13	7.4
HNRNPH2	141.41	28.5	2.31				FGFR4	1.36	229.49	7.4
VDAC3	425.86	85.86	2.31				FAM195A	0.14	23.43	7.39
RPL36A-HNRNPH2	127.22	25.65	2.31				KDM4B	0.08	13.23	7.37
COPS4	119.23	24.06	2.31				CHFR	0.09	14.75	7.36
CFI	398.62	80.47	2.31				MBD3	0.26	42.26	7.34
PDHX	106.71	21.55	2.31				SLC4A2	0.23	37.27	7.34
CWC22	35.17	7.13	2.3				PPP2R4	0.44	71.21	7.34
UBE2W	13.02	2.64	2.3				MVP	0.09	14.51	7.33
CTNNBL1	270.96	55.06	2.3				SHF	0.1	16.11	7.33
RARS	245.21	49.92	2.3				SLC9A3R2	0.09	14.49	7.33
MRPL48	79.95	16.29	2.3				RECQL4	0.19	30.46	7.32
SDCCAG8	12.06	2.46	2.29				PHRF1	0.1	16	7.32
ARMCX5	15.43	3.16	2.29				LEMD2	0.12	19.03	7.31
C9orf78	96.95	19.86	2.29				SGK223	0.11	17.4	7.31
MRPS22	157.44	32.32	2.28				FADS2	0.43	68	7.31
TASP1	52.24	10.73	2.28				EIF4H	0.17	26.84	7.3
COPB2	303.99	62.44	2.28				MRPL28	0.35	54.88	7.29
CHEK2	96.82	19.93	2.28				PPP1R12C	0.13	20.36	7.29
TPI1	570.37	117.67	2.28				PPARD	0.07	10.91	7.28
TSN	258.84	53.58	2.27				CHST12	0.08	12.43	7.28
BCCIP	103.61	21.48	2.27				EHD1	0.16	24.84	7.28
NECAP1	48.58	10.08	2.27				PLCB3	0.07	10.83	7.27
CCDC99	45.96	9.54	2.27				CCDC85B	0.17	26.17	7.27
ZNF691	33.91	7.04	2.27				ATXN7L3	0.28	42.94	7.26
MED4	124.73	25.95	2.27				ID1	1.95	297.94	7.26
MRPL22	73.96	15.39	2.26				PPP1R15A	0.09	13.72	7.25
C15orf40	11.62	2.42	2.26				ZNF512B	0.3	45.71	7.25
PSMD10	126.84	26.42	2.26				NUDT8	0.08	12.17	7.25
CBWD1	14.37	3	2.26				MAD1L1	0.12	18.25	7.25
C10orf32	50.36	10.52	2.26				INO80E	0.26	39.5	7.25
PHF20	39.31	8.22	2.26				RTEL1-TNFRSF6B	0.09	13.67	7.25
PSMA6	502.35	105.07	2.26				ATP8B2	0.11	16.69	7.25
ANAPC10	28.3	5.93	2.25				MEX3D	0.14	20.96	7.23
DERL2	184.58	38.72	2.25				CAPN10	0.08	11.9	7.22
PGK1	127.64	26.81	2.25				NUBP2	0.26	38.65	7.22
ATG4C	16.37	3.45	2.25				STRN4	0.27	39.84	7.21
ZNF434	13.38	2.82	2.25				KHSRP	0.64	93.88	7.2
SKP1	183.89	38.77	2.25				CAMSAP3	0.19	27.83	7.19
NME1	870.46	183.88	2.24				TRIM28	1.38	201.62	7.19
TIMMDC1	131.97	27.9	2.24				CAPN1	0.34	49.04	7.17
THOC2	63.62	13.46	2.24				TBC1D16	0.09	12.98	7.17
PBK	200.43	42.41	2.24				UBXN6	0.15	21.51	7.16
PPWD1	64.82	13.74	2.24				HDAC5	0.11	15.77	7.16
CPSF3	188.11	39.91	2.24				MAP2K2	0.28	40.13	7.16
ZNF766	15.72	3.35	2.23				MYBBP1A	0.26	37.23	7.16
MDK	648.72	138.33	2.23				SH3TC1	0.07	10.01	7.16
IMMP2L	20.05	4.28	2.23				CLCN7	0.21	29.87	7.15
CHCHD4	44.4	9.48	2.23				LEPREL2	0.12	16.98	7.14
C1orf27	25.61	5.47	2.23				FAM168A	0.11	15.55	7.14
TRMT11	76.09	16.26	2.23				LINC00176	0.11	15.42	7.13
GPR75-ASB3	56.09	12.02	2.22				MIR621	0.34	47.52	7.13
MRPS31	80.61	17.29	2.22				ZNF428	0.08	11.1	7.12
MRPL1	89.28	19.19	2.22				CLPTM1	0.55	76.23	7.11
POC5	12.98	2.79	2.22				TMEM129	0.11	15.21	7.11
SNUPN	30.85	6.64	2.22				SH2B1	0.11	14.85	7.08
RG9MTD1	77.75	16.78	2.21				EIF5A	0.88	118.69	7.08
TMCO1	78.24	16.89	2.21				C9orf69	0.11	14.8	7.07
VRK2	35.82	7.74	2.21				DOT1L	0.17	22.82	7.07
ACSM2B	23.45	5.07	2.21				C10orf114	0.11	14.72	7.06
TPMT	22.33	4.83	2.21				CIC	0.13	17.38	7.06
ASB9	13.82	2.99	2.21				PTMS	1.31	174.84	7.06
ISY1-RAB43	10.12	2.19	2.21				NR1H2	0.1	13.32	7.06
ACSM3	20.46	4.43	2.21				RABAC1	0.2	26.53	7.05
NGDN	285.12	61.74	2.21				THOC4	0.37	49.05	7.05
ZMYM1	17.54	3.8	2.21				KIAA0664	0.48	63.51	7.05
SEP15	233.18	50.54	2.21				KDM5C	0.17	22.44	7.04
POLR1C	167.14	36.25	2.21				PIDD	0.13	17.07	7.04
MDH1	921.84	200.01	2.2				SREBF1	0.21	27.53	7.03
PAAF1	105.53	22.9	2.2				HLA-A	0.12	15.7	7.03
ZNF187	21.65	4.7	2.2				HLA-A	0.12	15.7	7.03
FTL	14514.6	3153	2.2				SERINC2	0.33	43.16	7.03
PLRG1	87.81	19.09	2.2				TESK1	0.08	10.41	7.02
TSPAN6	392.53	85.35	2.2				CRYAA	0.25	32.52	7.02
XRCC4	25.56	5.57	2.2				RAB40C	0.08	10.38	7.02
TTC35	48.8	10.64	2.2				PES1	0.37	48	7.02
NUDT5	275.62	60.14	2.2				RAVER1	0.45	58.02	7.01
ZNF410	45.67	9.97	2.2				MARK2	0.13	16.52	6.99
DNAJC8	126.28	27.61	2.19				SDF4	0.88	111.03	6.98
GALM	209.14	45.74	2.19				PVRL2	0.42	52.92	6.98
SNAPC5	25.32	5.54	2.19				GIPC1	0.32	40.15	6.97
HADHB	410.61	89.87	2.19				REEP6	0.45	56.42	6.97
RIOK2	19.6	4.29	2.19				COL27A1	0.26	32.59	6.97
COPS8	129.84	28.47	2.19				MOB2	0.09	11.26	6.97
RNF34	131.66	28.87	2.19				G6PD	0.65	81.06	6.96
STAU2	14	3.07	2.19				SNORD116-29	0.38	47.16	6.96
ARHGAP19-SLIT1	11.67	2.56	2.19				C19orf25	0.09	11.13	6.95
NOP58	313.3	68.8	2.19				MVD	0.27	33.25	6.94
HILPDA	37.97	8.34	2.19				SNORA76	0.12	14.75	6.94
ZWILCH	73.16	16.07	2.19				SLC25A42	0.12	14.73	6.94
HEATR8-TTC4	19.28	4.24	2.18				ANKRD52	0.15	18.15	6.92
SULT1C2	27.28	6	2.18				SUN2	0.43	51.84	6.91
FXC1	66.24	14.57	2.18				PPP1R9B	0.13	15.66	6.91
CCT8	360.74	79.54	2.18				NUP210	0.45	54.16	6.91
SSBP1	292.53	64.74	2.18				EFHD2	0.17	20.45	6.91
ZNF277	20.89	4.63	2.17				ECSIT	0.19	22.84	6.91
PTCD2	11.67	2.59	2.17				INF2	0.14	16.73	6.9
MYL6	1163.29	258.22	2.17				RGS19	0.1	11.94	6.9
ZNF639	36.51	8.11	2.17				PLEKHG6	0.11	13.13	6.9
CCT5	460.5	102.72	2.16				RRP1	0.2	23.82	6.9
C22orf28	412.39	92	2.16				GPRC5C	0.58	68.69	6.89
OXSM	37.23	8.31	2.16				CRLF1	1.84	216.95	6.88
C4orf3	207.74	46.38	2.16				FAM207A	0.09	10.45	6.86
ORC3	55.11	12.31	2.16				ZFPL1	0.28	32.42	6.86
MED8	132.82	29.76	2.16				HEXDC	0.09	10.39	6.85
LAMP2	69.55	15.59	2.16				TAF15	0.62	71.49	6.85
UTP6	98.59	22.1	2.16				LMNB2	0.66	76.05	6.85
BNIP1	20.83	4.68	2.15				SNRNP70	0.7	80.6	6.85
JKAMP	101.82	22.89	2.15				VASN	0.19	21.85	6.85
PSMB5	1783.73	401.6	2.15				NARFL	0.09	10.29	6.84
ARL4D	53.43	12.03	2.15				WBP2	0.52	59.18	6.83
EME1	54.22	12.24	2.15				IDH2	0.74	84.12	6.83
RPA3	75.84	17.15	2.14				E4F1	0.09	10.21	6.83
SNX2	119.02	27.01	2.14				PPP5C	0.26	29.47	6.82
TWISTNB	25.08	5.7	2.14				FAM100A	0.21	23.49	6.81
BUB3	378.09	86.01	2.14				SLC17A9	1.1	123.02	6.81
HMGB3	23.96	5.46	2.13				FAM160B2	0.09	10.04	6.8
SLC38A9	28.74	6.55	2.13				SCYL1	0.47	52.21	6.8
TMEM111	184.24	42	2.13				NT5C3L	0.43	47.68	6.79
C17orf42	30.72	7.01	2.13				C2orf82	0.14	15.49	6.79
NUPL2	38.08	8.72	2.13				PGF	0.13	14.28	6.78
TMEM14A	134.93	30.92	2.13				KIAA0195	0.29	31.71	6.77
UPF3B	13.25	3.05	2.12				COL9A3	0.37	40.25	6.77
RSF1	24.02	5.53	2.12				DYNLL2	0.76	82.46	6.76
TAX1BP1	145.24	33.47	2.12				PTDSS2	0.26	28.15	6.76
RPAP3	22.67	5.23	2.12				GALNT2	0.39	42.2	6.76
CDC25C	71.74	16.57	2.11				PTK7	0.66	71.24	6.75
BRD7	54.7	12.64	2.11				SLC25A29	0.1	10.74	6.75
COX7A2L	476.53	110.15	2.11				SPON2	0.11	11.76	6.74
FABP1	1835.44	424.76	2.11				DNAJC4	0.1	10.67	6.74
PNPLA8	15	3.48	2.11				AP1B1	0.42	44.67	6.73
RPAIN	30.72	7.13	2.11				SREBF2	0.6	63.75	6.73
EIF4E	14.82	3.44	2.11				WDR34	0.29	30.7	6.73
CFB	10.64	2.47	2.11				SNORD92	0.55	58.09	6.72
LMBRD1	47.71	11.11	2.1				SNAPC2	0.12	12.67	6.72
ZWINT	228.95	53.34	2.1				KLF16	0.2	21.11	6.72
CWF19L2	19.77	4.61	2.1				PPP1R35	0.28	29.54	6.72
ZSCAN16	20.71	4.83	2.1				TACC3	0.52	54.83	6.72
ZNF337	21.51	5.02	2.1				CYTH1	0.17	17.92	6.72
DDX52	35.27	8.25	2.1				MINK1	0.31	32.64	6.72
IER3IP1	171.5	40.12	2.1				TRIP10	0.27	28.41	6.72
MED7	30.26	7.08	2.1				SAFB	0.23	24.19	6.72
ANXA3	17.52	4.1	2.1				GRK5	0.12	12.62	6.72
ZNF232	26.62	6.23	2.1				C9orf16	0.27	28.33	6.71
MRPL45	255.28	59.76	2.09				SLC12A9	0.13	13.62	6.71
RPE	64.8	15.17	2.09				LLGL2	0.36	37.56	6.71
IDI1	149.34	34.97	2.09				PRPF19	0.87	90.59	6.7
TTC4	53.58	12.56	2.09				AKT1S1	0.35	36.38	6.7
ATP6V1D	57.22	13.42	2.09				E2F1	0.49	50.85	6.7
ASB3	41.78	9.8	2.09				DAB2IP	0.25	25.93	6.7
LIN52	58.3	13.68	2.09				LAMB2	0.46	47.64	6.69
RBM18	27.95	6.56	2.09				CDC34	0.92	95.17	6.69
TMEM126A	103.49	24.31	2.09				CEBPB	0.56	57.65	6.69
SRP14	178.66	42.08	2.09				P4HB	2.18	220.13	6.66
SARS	105.49	24.86	2.09				ZNF768	0.29	29.23	6.66
SLC25A5	807.37	190.38	2.08				C7orf26	0.2	20.1	6.65
ACTL6A	145.03	34.22	2.08				FURIN	0.34	34.05	6.65
TANK	44.84	10.59	2.08				RPS6KA4	0.11	10.99	6.64
C2orf56	41.37	9.79	2.08				GRB7	0.31	30.78	6.63
TRMT61B	50.03	11.86	2.08				LTBR	0.38	37.71	6.63
SAA2-SAA4	527.49	125.1	2.08				STX5	0.32	31.75	6.63
MIR3064	164.78	39.09	2.08				IL17B	0.14	13.89	6.63
C4orf34	25.71	6.1	2.08				TMEM160	0.12	11.88	6.63
HP	456.06	108.3	2.07				FKBP10	0.97	95.99	6.63
NDUFB5	191.51	45.59	2.07				HGFAC	0.3	29.6	6.62
RBM34	58.56	13.95	2.07				ARHGEF11	0.14	13.79	6.62
LGALS8	38.57	9.19	2.07				GALK1	0.5	49.05	6.62
CCDC138	25.27	6.03	2.07				CLDN4	0.16	15.68	6.61
LAMTOR3	35.2	8.4	2.07				GIT1	0.2	19.58	6.61
DDX47	179.15	42.77	2.07				ZNF687	0.13	12.68	6.61
CRYZ	175.65	41.96	2.07				TINAGL1	0.15	14.5	6.59
UMPS	60.49	14.47	2.06				NCOR2	0.14	13.44	6.58
NDUFA9	220.7	52.88	2.06				AP1M1	0.53	50.73	6.58
TCP1	430.23	103.2	2.06				ANAPC2	0.17	16.25	6.58
RNF13	26.63	6.39	2.06				TRAF7	0.64	60.88	6.57
GGCT	106.65	25.62	2.06				PRKACA	0.48	45.14	6.56
C12orf29	12.73	3.06	2.06				DNAJB2	0.13	12	6.53
BLZF1	12.4	2.99	2.05				SSBP4	0.14	12.87	6.52
BRE	98.24	23.71	2.05				RASSF7	0.11	10.09	6.52
KIF20B	35.88	8.67	2.05				CITED2	0.32	29.35	6.52
FTSJ3	107	25.86	2.05				CDC42BPB	0.25	22.92	6.52
FTSJ2	78.23	18.91	2.05				TRMT61A	0.13	11.87	6.51
RPL6	65.72	15.89	2.05				PEX14	0.18	16.38	6.51
RPL7L1	29.38	7.11	2.05				TRIM8	0.47	42.61	6.5
GNL3	262.13	63.46	2.05				TRMT1	0.3	27.13	6.5
NR1H4	81.3	19.69	2.05				SCAF1	0.16	14.44	6.5
NME6	67.82	16.44	2.04				NUDT22	0.16	14.39	6.49
RBM25	98.13	23.87	2.04				ARMC6	0.32	28.59	6.48
SCFD1	239.25	58.2	2.04				SENP3	0.45	39.99	6.47
NSMCE1	174.08	42.46	2.04				CITED4	0.14	12.32	6.46
SYNJ2BP-COX16	54.28	13.24	2.04				GPAA1	0.42	36.87	6.46
TSPAN31	15.11	3.69	2.03				POLR2E	0.87	76.36	6.46
IFT88	10.19	2.49	2.03				ETNK2	0.36	31.38	6.45
TRIM21	10.87	2.66	2.03				PLBD2	0.4	34.85	6.45
EIF1AY	71.31	17.46	2.03				NME3	0.16	13.92	6.44
ANKRD49	18.05	4.42	2.03				PANK4	0.13	11.3	6.44
LOC100507389	31.51	7.73	2.03				LRP10	0.41	35.46	6.43
TEX10	57.13	14.05	2.02				NCLN	0.55	47.48	6.43
HPR	71.71	17.67	2.02				SNORD28	2.39	206.11	6.43
CPB2	253.6	62.53	2.02				HES4	0.22	18.89	6.42
BRIX1	147.17	36.37	2.02				SNORA57	0.22	18.83	6.42
WDR61	167.41	41.39	2.02				SAC3D1	0.17	14.51	6.42
RTN4IP1	15.36	3.8	2.02				OGFR	0.48	40.82	6.41
SRP9	64.5	15.96	2.01				STK40	0.6	50.98	6.41
NUDT7	45.93	11.38	2.01				PYCR2	0.42	35.58	6.4
HBS1L	37.36	9.26	2.01				PPP1R37	0.13	11.01	6.4
BET1	22.75	5.64	2.01				CCM2	0.13	10.96	6.4
TATDN1	12.74	3.16	2.01				PWP2	0.21	17.53	6.38
NUP35	46.66	11.59	2.01				FGFRL1	0.58	48.36	6.38
ABCB7	41.07	10.21	2.01				SLC39A5	0.41	34.1	6.38
IDH3A	66.76	16.62	2.01				KATNB1	0.31	25.62	6.37
KYNU	103.06	25.66	2.01				AOC3	0.21	17.34	6.37
ZDHHC6	75.42	18.8	2				ZC3HAV1L	0.13	10.73	6.37
NR2C2AP	53.19	13.27	2				SOX13	0.18	14.84	6.37
ACP1	461.46	115.4	2				C4A	0.13	10.65	6.36
HSBP1	370.59	92.7	2				C4B	0.13	10.64	6.35
RBM8A	17.52	4.39	2				LOC100293534	0.13	10.64	6.35
LMAN2L	142.35	35.67	2				GIGYF1	0.14	11.44	6.35
UTP11L	49.06	12.3	2				TEAD4	0.55	44.72	6.35
CEP41	10.33	2.59	2				MAP3K11	0.48	38.97	6.34
CDC23	79.18	19.88	1.99				DGCR2	0.43	34.86	6.34
CHAC2	18.15	4.56	1.99				STX10	0.35	28.3	6.34
PLS3	155.64	39.12	1.99				DDIT4	0.53	42.85	6.34
CDK1	194.5	48.96	1.99				ITM2C	0.83	67.05	6.34
HMGB1	16.1	4.06	1.99				ATP6V0C	2.54	204.18	6.33
SAA4	692.1	174.7	1.99				MAPK3	0.72	57.78	6.33
TCOF1	112.55	28.41	1.99				MIR4707	0.61	48.93	6.33
TMEM87A	54.26	13.7	1.99				AP3D1	0.94	75.29	6.32
KBTBD4	25.31	6.41	1.98				HDGFRP2	0.37	29.57	6.32
RAD54B	11.42	2.9	1.98				GGT7	0.17	13.56	6.32
TRIAP1	204.69	52	1.98				GCHFR	0.61	48.65	6.32
SELK	108.52	27.58	1.98				NOC4L	0.23	18.3	6.31
MYNN	11.92	3.03	1.98				USP5	0.63	49.82	6.31
N4BP2L2	24.5	6.23	1.98				RNH1	0.65	51.38	6.3
ECHDC1	91.63	23.31	1.97				TRAF2	0.18	14.19	6.3
CNOT2	62.96	16.02	1.97				STARD3	0.34	26.8	6.3
LTV1	136.22	34.7	1.97				SOLH	0.22	17.33	6.3
PSMC5	386	98.57	1.97				DUSP9	3.6	282.87	6.3
CCNH	76.11	19.47	1.97				RBM10	0.38	29.82	6.29
NRBF2	19.26	4.93	1.97				ALG12	0.2	15.69	6.29
SLC25A17	41.55	10.64	1.97				NPM3	1.11	86.58	6.29
UBE2N	122.15	31.28	1.97				SLC6A8	0.94	73.05	6.28
APOF	18.05	4.63	1.96				HPCAL1	0.5	38.84	6.28
ANXA2P2	10.21	2.62	1.96				IGSF8	0.19	14.74	6.28
PCID2	128.6	33.04	1.96				SRCAP	0.36	27.92	6.28
MRRF	28.84	7.42	1.96				BAIAP2L2	0.15	11.56	6.27
ELP2	78.13	20.11	1.96				MRPL4	0.54	41.6	6.27
CHORDC1	13.66	3.52	1.96				RALY	1.07	82.24	6.26
ACOT13	17.85	4.6	1.96				FDX1L	0.25	19.11	6.26
NOLC1	180.73	46.59	1.96				TNFRSF1A	0.72	55.01	6.26
KDM5A	21.39	5.52	1.95				PEMT	0.48	36.45	6.25
PDZD11	82.85	21.42	1.95				TSPAN4	0.38	28.81	6.24
PSME2	491.36	127.04	1.95				TRAPPC5	0.27	20.45	6.24
ZNF644	28.12	7.28	1.95				WDR18	0.6	45.38	6.24
CLGN	28.89	7.5	1.95				HPN	0.74	55.87	6.24
THG1L	35.34	9.2	1.94				AKAP8L	0.35	26.4	6.24
AURKA	306.9	79.91	1.94				PCSK1N	0.36	27	6.23
TSFM	64.98	16.92	1.94				RXRA	0.38	28.46	6.23
CTDSPL	45.21	11.79	1.94				FTCD	0.72	53.45	6.21
COMMD9	51.92	13.54	1.94				GPX4	4.12	305.75	6.21
NXT2	16.33	4.27	1.94				CARS2	0.46	34.13	6.21
AKAP9	13.93	3.65	1.93				BCL3	0.18	13.34	6.21
DYNLT1	187.14	49.05	1.93				SLC2A4RG	1.47	108.83	6.21
CNIH4	187.77	49.22	1.93				SKI	0.34	25.08	6.2
SLC25A14	15.79	4.14	1.93				TFR2	0.53	38.96	6.2
TCEAL8	59.58	15.64	1.93				SNRPB	8.14	597.4	6.2
LAP3	135.71	35.63	1.93				LMNA	0.98	71.62	6.19
GLUL	409.81	107.6	1.93				PTOV1	0.94	68.44	6.19
CPVL	155.1	40.78	1.93				SNORD1C	1.67	121.06	6.18
CDK5RAP1	112.91	29.69	1.93				NRBP1	1.7	122.96	6.18
CEP70	17.16	4.52	1.92				CRIP2	0.24	17.19	6.16
MIF4GD	42.25	11.13	1.92				SLC39A4	1.42	101.38	6.16
MRPS10	40.76	10.75	1.92				PMPCA	0.8	56.88	6.15
NUP107	98.72	26.05	1.92				MAN2B1	0.47	33.1	6.14
C12orf48	42.1	11.11	1.92				MUM1	0.16	11.24	6.13
TIPIN	22.43	5.92	1.92				PITX1	0.24	16.83	6.13
SRPK1	188.62	49.8	1.92				OSGIN1	0.18	12.56	6.12
C2orf74	22.27	5.88	1.92				MAPK8	0.19	13.24	6.12
GLMN	18.86	4.98	1.92				ADAMTSL4	0.24	16.71	6.12
MUDENG	29.24	7.74	1.92				ZC3H18	0.45	31.32	6.12
MRPL51	273.49	72.46	1.92				EDC4	0.54	37.57	6.12
SKAP2	28.3	7.5	1.92				DUS1L	1.26	87.04	6.11
SDHD	55.67	14.77	1.91				IRF2BPL	0.19	13.12	6.11
ARL6IP5	96.81	25.75	1.91				GATA2	0.17	11.68	6.1
TTC1	99.69	26.52	1.91				ECI1	0.88	60.2	6.1
C10orf12	13.79	3.67	1.91				ACADS	0.25	17.07	6.09
ITGB3BP	51.01	13.58	1.91				PICK1	0.17	11.59	6.09
RAB5C	454.67	121.07	1.91				MBOAT7	0.28	19.03	6.09
HMMR	70.66	18.86	1.91				DPP9	0.53	36	6.09
IDH1	704.94	188.22	1.91				AXIN1	0.45	30.54	6.08
MBNL1	45.19	12.07	1.9				H2AFX	2.38	161.43	6.08
UGP2	232.53	62.12	1.9				MYL9	0.69	46.66	6.08
UFC1	148.88	39.78	1.9				MYO1C	0.3	20.25	6.08
SULT1A2	40.29	10.77	1.9				SNORD105B	0.18	12.15	6.08
RAB5A	32.48	8.69	1.9				NAGLU	0.45	30.28	6.07
HAUS1	67.13	18	1.9				HIC2	0.17	11.39	6.07
TIMM8A	23.48	6.3	1.9				SNORD82	0.65	43.54	6.07
SEPT7	34.68	9.32	1.9				PKMYT1	0.3	20.07	6.06
NUDCD1	37.38	10.05	1.9				SERPINF2	5.08	339.55	6.06
PGM3	75.79	20.38	1.89				MIER2	0.16	10.68	6.06
KIAA0101	196.23	52.8	1.89				PPP4C	3.47	230.94	6.06
PALMD	35.74	9.63	1.89				PRMT1	2.18	144.77	6.05
RSL24D1	51.58	13.9	1.89				NUCB1	1.26	83.64	6.05
AKR1B10	13.97	3.77	1.89				HSPBP1	0.41	27.05	6.04
ATP5O	533.62	144.09	1.89				SHKBP1	0.39	25.68	6.04
MFAP1	87.43	23.62	1.89				SH3GLB2	0.25	16.44	6.04
NUP93	178.24	48.23	1.89				EHMT1	0.25	16.41	6.04
CXorf26	98.72	26.72	1.89				FDXR	0.7	45.93	6.04
ITGAE	13.66	3.7	1.88				SETD1A	0.28	18.04	6.01
TBP	58.33	15.82	1.88				TUBB3	1.51	96.8	6
MRPL20	23.18	6.3	1.88				LSM7	1.12	71.67	6
ZNF143	17.03	4.63	1.88				B3GAT3	0.22	14.07	6
FBXW7	11.62	3.16	1.88				NAA60	0.46	29.38	6
GTPBP4	143.87	39.19	1.88				PELP1	0.6	38.13	5.99
PRKAG1	46.18	12.58	1.88				ARHGEF10L	0.47	29.77	5.99
HACL1	55.25	15.06	1.88				MRPL41	1.76	111.42	5.98
LLPH	11.88	3.24	1.87				KDELR1	5.41	341.71	5.98
GEMIN2	82.53	22.52	1.87				CD320	1.41	88.86	5.98
EIF4A2	414.79	113.32	1.87				PHLDA3	0.37	23.29	5.98
CENPK	45.17	12.35	1.87				EPHB4	0.69	43.43	5.98
C11orf82	24.75	6.77	1.87				PMF1-BGLAP	0.52	32.65	5.97
PSMA5	131.42	35.95	1.87				PQLC1	0.68	42.56	5.97
PTRH2	166.7	45.65	1.87				CCND1	1.3	81.36	5.97
ZFAND1	41.48	11.36	1.87				GET4	0.58	36.22	5.96
FDPS	287.63	78.79	1.87				WBP1	0.2	12.48	5.96
ZMPSTE24	108	29.67	1.86				NAT14	0.23	14.25	5.95
GTPBP8	26.46	7.28	1.86				SCAND1	0.47	29.05	5.95
WDR12	144.27	39.77	1.86				GRK6	0.33	20.37	5.95
POLR2I	146	40.25	1.86				ECE1	0.31	19.1	5.95
NDUFV2	62.35	17.22	1.86				ZDHHC18	0.26	16	5.94
CD59	56	15.47	1.86				CLN6	0.61	37.37	5.94
SCML1	84.99	23.5	1.85				TPCN1	0.25	15.29	5.93
CENPQ	22.4	6.2	1.85				CDT1	0.55	33.59	5.93
CTH	24.18	6.7	1.85				RNF44	0.57	34.58	5.92
PITPNB	87.5	24.25	1.85				ARHGEF16	0.27	16.34	5.92
METTL12	10.71	2.97	1.85				HMG20B	0.39	23.59	5.92
ALAS1	60.24	16.72	1.85				ZDHHC12	0.6	36.26	5.92
SLU7	37.42	10.39	1.85				ISG15	0.44	26.51	5.91
KATNA1	27.26	7.57	1.85				HCFC1R1	0.36	21.62	5.91
ARFGAP3	71.26	19.81	1.85				FAM50A	0.41	24.56	5.9
NIPSNAP3A	19.53	5.43	1.85				PPM1F	0.2	11.95	5.9
SLC35A1	26.09	7.26	1.85				CMIP	1.27	75.63	5.9
SEC23B	211.98	59	1.85				SF3A2	0.53	31.49	5.89
GNAI3	78.99	21.99	1.84				PIM3	0.59	35.04	5.89
FANCL	78.81	21.95	1.84				XRCC3	0.2	11.87	5.89
MYL12A	380.82	106.07	1.84				KIF18B	0.38	22.55	5.89
MAD2L1	156.93	43.71	1.84				PROC	1.47	86.94	5.89
SERPINI1	32.7	9.11	1.84				TMEM134	0.28	16.56	5.89
PNPT1	50.6	14.1	1.84				NR2F6	1	59.06	5.88
RWDD2B	39.26	10.95	1.84				QPCTL	0.29	17.1	5.88
C15orf57	25.38	7.08	1.84				C17orf62	0.28	16.5	5.88
NIT2	60.72	16.94	1.84				PRKCZ	0.44	25.9	5.88
MRPL18	369.66	103.14	1.84				GGA1	0.25	14.66	5.87
ORC5	30.13	8.41	1.84				FBXO2	0.99	58.02	5.87
EIF4E2	159.81	44.64	1.84				SEPT9	2.86	167.49	5.87
ECI2	389.32	108.82	1.84				CARM1	0.92	53.74	5.87
ZNF3	45.45	12.71	1.84				SMARCD1	0.86	50.1	5.86
ZUFSP	24.72	6.92	1.84				APOE	12.64	733.42	5.86
IMPDH2	479.41	134.22	1.84				C1orf93	0.37	21.44	5.86
PUS3	25.99	7.28	1.84				PCIF1	0.62	35.87	5.85
PDCD10	88.29	24.78	1.83				SMG5	0.75	43.17	5.85
HSF2	23.12	6.49	1.83				DECR2	0.45	25.88	5.85
SUCLG2	50.61	14.21	1.83				CIB1	1.31	75.28	5.84
PRPF18	16.88	4.74	1.83				BST2	0.84	48.27	5.84
ZNF165	11.28	3.17	1.83				ADRM1	2.18	125.27	5.84
ASNSD1	80.08	22.53	1.83				ATP6V0E2	1.86	106.25	5.84
TMBIM4	69.77	19.63	1.83				FAM213B	0.34	19.36	5.83
TMEM106C	296.06	83.35	1.83				TMEM86B	0.29	16.51	5.83
NAA25	33.86	9.55	1.83				PNKP	0.25	14.22	5.83
NDUFB9	523.69	147.79	1.83				C10orf125	0.55	31.21	5.83
F11	52.26	14.75	1.82				RARRES2	1.27	71.93	5.82
RWDD2A	19.13	5.4	1.82				CEBPA	1.42	80.41	5.82
NFYB	14.56	4.11	1.82				CAMK1	0.61	34.52	5.82
KIAA0020	60.98	17.23	1.82				PTGES2	0.52	29.14	5.81
RBMX	50.41	14.25	1.82				CBX4	0.53	29.7	5.81
RAE1	169.37	47.9	1.82				KIAA1967	0.85	47.48	5.8
SF3A3	96.17	27.2	1.82				RTKN	1.01	56.31	5.8
RSU1	38.65	10.95	1.82				EPS8L2	1.21	67.42	5.8
KIAA1586	19.73	5.59	1.82				ARID3A	1.26	70.11	5.8
PCNP	101.81	28.86	1.82				ZER1	0.21	11.68	5.8
GSTA1	105.68	30.03	1.82				CKB	4.95	273.42	5.79
PDHA1	92.54	26.32	1.81				KIF1C	1	55.2	5.79
AP3S2	38.92	11.07	1.81				TMEM161A	0.36	19.85	5.78
SRP54	236.95	67.43	1.81				MGMT	0.34	18.7	5.78
MIR4426	10.26	2.92	1.81				LZTR1	0.24	13.17	5.78
PEX2	12.96	3.69	1.81				ZIM2	1.11	60.86	5.78
WRB	79.71	22.72	1.81				BCL7C	0.59	32.3	5.77
C20orf43	203.2	57.93	1.81				BCL2L1	3.85	209.84	5.77
NEMF	40.27	11.49	1.81				EEFSEC	0.27	14.69	5.77
MIR4709	687.58	196.22	1.81				DHX30	0.67	36.29	5.76
C20orf94	17.09	4.88	1.81				SF3B4	0.54	28.9	5.74
MBIP	108.57	31.01	1.81				H2AFY2	0.48	25.62	5.74
ALDH1A1	294.66	84.18	1.81				PRPF31	0.54	28.73	5.73
CCDC53	49.18	14.05	1.81				LDB1	0.38	20.14	5.73
PARK7	581.44	166.11	1.81				INO80B-WBP1	0.22	11.61	5.72
C8B	13.86	3.96	1.81				C9orf142	0.34	17.92	5.72
NARS	276.9	79.17	1.81				FAM109A	0.38	20.02	5.72
UBE2V1	188.73	54.04	1.8				C8orf82	0.32	16.83	5.72
NEDD8	894.37	256.16	1.8				TMEM104	0.21	11.04	5.72
DGUOK	231.73	66.39	1.8				SLC38A5	0.3	15.72	5.71
ZNF267	16.92	4.85	1.8				SLC39A3	0.21	10.99	5.71
CHCHD7	57.05	16.37	1.8				MAD2L2	1.09	56.99	5.71
NIF3L1	129.05	37.06	1.8				TAOK2	0.34	17.74	5.71
RDH11	194.63	55.91	1.8				TMEM8A	1.32	67.93	5.69
RBM7	25.13	7.22	1.8				TPRA1	0.33	16.94	5.68
CENPW	175.29	50.41	1.8				INCENP	0.54	27.7	5.68
PSMA3	279.26	80.36	1.8				CENPT	0.57	29.15	5.68
SLC40A1	61.92	17.84	1.8				C15orf39	0.68	34.77	5.68
MINA	30.22	8.71	1.79				FADD	0.26	13.29	5.68
ZNFX1	22.22	6.41	1.79				PLEKHJ1	1.24	63.05	5.67
THUMPD3	28.45	8.21	1.79				ADRA2C	0.67	34.03	5.67
CRNKL1	66	19.06	1.79				SNORD56	1.84	93.35	5.66
FARS2	33.89	9.8	1.79				ERCC2	0.66	33.46	5.66
EDA2R	13.75	3.98	1.79				NPRL3	0.42	21.29	5.66
CETN3	41.31	11.96	1.79				BAHD1	0.22	11.11	5.66
RMND1	77.8	22.53	1.79				FZR1	0.43	21.7	5.66
ANKRA2	16.52	4.79	1.79				MAF1	1.14	57.48	5.66
NSF	56.87	16.51	1.78				ST6GALNAC4	1.07	53.87	5.65
ZNF195	13.22	3.84	1.78				GMPPA	1.25	62.73	5.65
TARDBP	79.11	22.98	1.78				MLL2	0.2	10.01	5.65
ARF4	412.52	119.89	1.78				PNPLA2	0.93	46.48	5.64
POLR3K	114.57	33.35	1.78				GTF3C1	0.74	36.93	5.64
PSMC6	39.85	11.62	1.78				TMUB1	0.65	32.38	5.64
GTF2B	44.97	13.15	1.77				DAG1	1.25	62.14	5.64
SPOP	79.43	23.23	1.77				AMN	0.86	42.37	5.62
C11orf67	40.19	11.79	1.77				C11orf24	1.07	52.71	5.62
CHMP4A	218.65	64.16	1.77				STK11	0.35	17.2	5.62
VPS35	189.39	55.59	1.77				SNORD9	0.32	15.71	5.62
GABARAPL2	152.63	44.81	1.77				IL17RE	0.25	12.27	5.62
NCBP2	101.36	29.77	1.77				ACD	0.79	38.77	5.62
DLGAP5	64.01	18.81	1.77				ADCY9	0.32	15.64	5.61
COPS5	109.27	32.14	1.77				UCK1	0.3	14.66	5.61
PRDX1	1545.11	454.67	1.76				RANBP3	0.56	27.34	5.61
TBCCD1	10.09	2.97	1.76				CHCHD10	1.73	84.3	5.61
NAA20	161.25	47.52	1.76				TNFRSF12A	0.86	41.9	5.61
TIMM23	151.78	44.83	1.76				VWCE	0.9	43.78	5.6
GMNN	348.73	103.01	1.76				ASGR1	7.28	354.11	5.6
C11orf52	21.05	6.22	1.76				FAM83H	0.26	12.53	5.59
SUB1	101.28	29.94	1.76				CA9	0.49	23.57	5.59
GTF2A2	56.39	16.68	1.76				HNF1A	0.73	35.1	5.59
BBX	20.28	6	1.76				ARAP1	0.61	29.23	5.58
MORF4L2	325.97	96.62	1.75				ILKAP	0.75	35.93	5.58
ATP6V0E1	505.34	149.83	1.75				ZNF787	0.63	30.1	5.58
SNAP23	82.64	24.51	1.75				FUS	1.67	79.33	5.57
SPTLC3	54.94	16.31	1.75				SRRM2	2.36	112.07	5.57
ACBD3	58.59	17.45	1.75				CYBA	3.11	147.01	5.56
SLIRP	441.36	131.47	1.75				CFL1	9.58	452.49	5.56
CLK4	16.54	4.93	1.75				TBX2	0.27	12.73	5.56
NMD3	49.96	14.9	1.75				LRRC8A	0.54	25.45	5.56
SRSF3	188.09	56.12	1.74				RAB1B	1.12	52.71	5.56
RPL36AL	124.7	37.24	1.74				TEN1	0.28	13.15	5.55
DPY30	152.24	45.51	1.74				RAB35	0.47	22.04	5.55
ERCC8	32.09	9.6	1.74				LMNB1	1.4	65.53	5.55
VBP1	95.16	28.47	1.74				HIRA	0.94	43.97	5.55
TBCE	47.72	14.28	1.74				NXN	0.42	19.61	5.55
MRPS14	53.7	16.08	1.74				SLC38A3	1.77	82.2	5.54
DPCD	66.09	19.8	1.74				OAZ1	8.21	380.15	5.53
NEDD8-MDP1	337.24	101.12	1.74				TMEM63B	1.01	46.76	5.53
SAT1	372.89	111.84	1.74				NAPA	1.1	50.77	5.53
POLR3F	32.26	9.68	1.74				MVK	0.39	18	5.53
CCT2	380.49	114.33	1.73				MAN1B1	0.62	28.55	5.53
ALDH7A1	46.7	14.04	1.73				HM13	1.85	85.02	5.52
AASDHPPT	73.34	22.05	1.73				NDST1	0.5	22.94	5.52
RIOK1	59.11	17.78	1.73				GNAI2	1.53	70.18	5.52
ACADM	81.63	24.56	1.73				PDDC1	0.34	15.59	5.52
TMEM126B	68.1	20.5	1.73				IGDCC3	1.58	72.28	5.52
MRPS21	171.58	51.69	1.73				RPS15	1.01	46.11	5.51
WARS	102.94	31.04	1.73				CD276	0.6	27.37	5.51
VSNL1	105.79	31.95	1.73				ARHGEF25	0.28	12.72	5.51
AAGAB	46.05	13.91	1.73				GHDC	0.4	18.16	5.5
COQ10B	36.53	11.04	1.73				NEU4	0.65	29.4	5.5
PPP2R1B	41.76	12.63	1.73				GMDS	2.44	110.36	5.5
ACTR6	26.12	7.9	1.73				B4GALT2	0.88	39.68	5.49
OSTC	304.47	92.1	1.73				GYLTL1B	0.3	13.51	5.49
C11orf58	61.07	18.48	1.72				C9orf7	0.27	12.15	5.49
NAE1	195.39	59.17	1.72				HS3ST3B1	0.25	11.24	5.49
PEX3	48.64	14.73	1.72				ALDH4A1	2.27	101.96	5.49
NSMCE2	43.89	13.31	1.72				PPP1R14B	0.28	12.57	5.49
UPRT	12.2	3.7	1.72				CXXC5	0.8	35.83	5.49
PPIL4	48.64	14.76	1.72				LSM14B	1.16	51.81	5.48
ACYP1	14.63	4.44	1.72				DHRS13	0.26	11.57	5.48
STX8	54.17	16.46	1.72				ZMAT5	0.35	15.53	5.47
DUSP11	80.73	24.6	1.71				SIK1	0.58	25.73	5.47
AGK	32.12	9.79	1.71				POLE	0.53	23.49	5.47
UFM1	45.23	13.82	1.71				SMG9	0.25	11.07	5.47
MTF2	26.81	8.2	1.71				CHAMP1	0.51	22.4	5.46
PSMC4	399.43	122.54	1.7				MRPS2	2	87.82	5.46
C2orf42	14.98	4.6	1.7				URM1	1	43.58	5.45
KIF20A	129.01	39.64	1.7				DLST	0.76	32.96	5.44
HSD17B2	141.96	43.62	1.7				FAM19A5	0.46	19.9	5.43
VAMP8	170.91	52.58	1.7				ZNF384	0.48	20.75	5.43
MAPRE1	309.9	95.4	1.7				ARRB2	1.2	51.67	5.43
INTS7	27.93	8.6	1.7				DDX54	0.82	35.21	5.42
CHMP5	50.45	15.55	1.7				MKL1	0.28	12.02	5.42
CWC27	30.62	9.45	1.7				PMF1	1.11	47.45	5.42
BRCA1	26.92	8.31	1.7				TXNDC11	1.31	55.97	5.42
MED31	10.13	3.13	1.69				PAF1	0.67	28.62	5.42
ZBTB8OS	41.91	12.95	1.69				TNIP1	0.91	38.77	5.41
TSEN2	11.58	3.58	1.69				GSN	4.06	172.84	5.41
ZMYM6NB	50.35	15.58	1.69				CYGB	0.28	11.9	5.41
OMA1	18.51	5.73	1.69				MED24	1.53	64.62	5.4
ACN9	35.4	10.96	1.69				SNORD54	1.04	43.87	5.4
SARNP	68.52	21.26	1.69				ALKBH7	0.36	15.15	5.4
HRSP12	54.13	16.8	1.69				RFNG	1.25	52.6	5.4
DPH5	43.35	13.46	1.69				ARL6IP4	1.3	54.6	5.39
C15orf38-AP3S2	36.74	11.42	1.69				TMEM184B	0.63	26.45	5.39
HBP1	24.69	7.68	1.68				AIP	0.77	32.19	5.39
DKC1	219.32	68.27	1.68				BCKDK	1.48	61.43	5.38
SNRPB2	142.84	44.48	1.68				EPB49	1.07	44.35	5.37
C8orf59	37.6	11.71	1.68				NAB2	0.44	18.21	5.37
MRPL24	67.52	21.03	1.68				GMEB2	0.31	12.77	5.36
METTL14	30.18	9.4	1.68				AGPAT3	0.55	22.5	5.35
GOLT1B	46.65	14.53	1.68				ITPK1	0.5	20.42	5.35
RPP14	30.21	9.41	1.68				ZNF219	0.45	18.31	5.35
FAM213A	36.23	11.29	1.68				OBSL1	0.98	39.85	5.35
CCDC25	31.83	9.92	1.68				RPUSD1	0.42	17.07	5.34
PSMD13	198.31	61.83	1.68				LAMP1	3.83	155.16	5.34
PMPCB	67.83	21.15	1.68				CRTC2	0.34	13.73	5.34
SMARCE1	100.43	31.38	1.68				MAPKAPK2	0.49	19.69	5.33
EIF3J	46.47	14.53	1.68				ZNF710	0.27	10.8	5.32
MTRR	46.48	14.55	1.68				MAN2C1	0.51	20.36	5.32
MTHFD1	189.95	59.6	1.67				NTHL1	0.47	18.74	5.32
KBTBD6	14.34	4.5	1.67				CRAT	0.7	27.88	5.32
TPR	62.61	19.66	1.67				EPAS1	2.09	82.96	5.31
MELK	85.09	26.73	1.67				SLC27A4	0.63	24.95	5.31
FASTKD5	81.92	25.76	1.67				SLC25A23	0.68	26.93	5.31
PDRG1	70.85	22.28	1.67				C9orf86	2.03	80.12	5.3
SNORD17	48.61	15.3	1.67				TESC	2.87	113.05	5.3
SNRNP35	37	11.65	1.67				MAP2K7	0.38	14.96	5.3
RNF6	24.1	7.59	1.67				TRIM47	0.93	36.53	5.3
MTRF1	13.08	4.12	1.67				PRODH2	0.71	27.87	5.29
ARMC8	23.32	7.35	1.67				REEP4	1.14	44.74	5.29
RCL1	45.97	14.49	1.67				PIP5K1C	0.3	11.72	5.29
GEMIN6	103.52	32.64	1.67				PTPRN2	0.87	33.92	5.28
C1GALT1C1	52.07	16.42	1.66				SEPN1	0.48	18.68	5.28
C15orf23	63.37	19.99	1.66				IRF3	0.64	24.88	5.28
PFDN4	66.44	20.96	1.66				C16orf42	0.66	25.65	5.28
SELRC1	46.06	14.54	1.66				B4GALT7	0.36	13.98	5.28
RAD51AP1	50.05	15.8	1.66				EXOSC4	0.79	30.59	5.28
YPEL5	36.26	11.45	1.66				UPF1	0.84	32.36	5.27
DLEU1	34.28	10.83	1.66				UBTF	0.78	29.96	5.26
POLR2K	112.62	35.58	1.66				AGFG2	1.4	53.77	5.26
NDUFB3	78.93	24.94	1.66				MTA1	1.11	42.54	5.26
STX12	18.28	5.78	1.66				TADA3	1.09	41.75	5.26
STK3	13.53	4.28	1.66				ESPN	0.8	30.63	5.26
SPTLC1	99.9	31.62	1.66				PRR14	0.66	25.16	5.25
GFM2	38.55	12.21	1.66				CCS	0.8	30.49	5.25
MTIF3	37.7	11.97	1.66				TPRN	0.51	19.4	5.25
XRCC5	768.35	244.24	1.65				SLC16A13	0.37	13.98	5.24
UBLCP1	23.34	7.42	1.65				H1F0	8	302.12	5.24
VPS25	383.89	122.07	1.65				PTBP1	5.07	190.9	5.23
ATP5F1	126.39	40.21	1.65				TRMU	0.32	12.01	5.23
ASAH1	177.6	56.55	1.65				ACTN4	4.88	183	5.23
IFNGR1	139.13	44.32	1.65				B3GALT6	0.29	10.85	5.23
ARHGEF3	23.87	7.61	1.65				MLL4	0.32	11.93	5.22
SRBD1	17.14	5.48	1.65				HCFC1	1.26	46.96	5.22
C1orf112	27.92	8.94	1.64				SRCRB4D	0.44	16.37	5.22
CDC123	222.83	71.37	1.64				TLN1	1.14	42.37	5.22
CCDC111	15.86	5.08	1.64				MIR3620	1.03	38.2	5.21
CSTF1	151.44	48.55	1.64				CBS	1.04	38.56	5.21
MITD1	48.4	15.52	1.64				TMEM93	1.33	49.31	5.21
TFB2M	50.55	16.22	1.64				ZFAND3	0.91	33.7	5.21
LARP7	28.94	9.29	1.64				GBF1	0.73	26.79	5.2
DDX3Y	84.91	27.27	1.64				SYVN1	0.95	34.86	5.2
CEPT1	41.28	13.26	1.64				NLGN2	0.34	12.43	5.19
TCEAL4	55.93	17.97	1.64				R3HDM4	0.92	33.58	5.19
C11orf46	17.49	5.62	1.64				BSG	9.18	334.9	5.19
YIPF5	50.21	16.14	1.64				LENG8	0.51	18.6	5.19
LYPLA1	34.45	11.08	1.64				AHNAK	0.42	15.31	5.19
EIF3I	416.43	134.09	1.63				SARDH	0.64	23.3	5.19
CENPJ	13.16	4.24	1.63				ZNF362	0.4	14.51	5.18
C14orf119	190.43	61.48	1.63				RAB11B	1.15	41.71	5.18
ITIH3	327.11	105.74	1.63				CTBP1	2.44	88.22	5.18
PEX19	95.99	31.03	1.63				DNAJC5	1.46	52.75	5.18
DHRS7B	45.03	14.56	1.63				SLC7A5	5.21	188.19	5.17
AGA	34.32	11.1	1.63				SNX8	0.4	14.43	5.17
CENPN	53.64	17.35	1.63				LIG1	1.07	38.36	5.16
ZNF473	14.29	4.63	1.63				ORAI1	0.8	28.64	5.16
COG2	63.25	20.5	1.63				SPATA2	0.29	10.37	5.16
SERINC3	221.56	71.82	1.63				NECAB3	0.98	35.02	5.16
PTER	10.05	3.26	1.62				ATAD3A	0.3	10.72	5.16
PAPSS1	112.82	36.64	1.62				ZMIZ2	0.33	11.79	5.16
C4orf43	32.42	10.53	1.62				TBC1D22A	0.4	14.17	5.15
ZNF468	10.65	3.46	1.62				SNRPA	2.73	96.58	5.14
TMEM138	40.57	13.19	1.62				BAX	2.78	98.34	5.14
CCDC77	16.78	5.47	1.62				LPCAT1	1.05	36.95	5.14
TRIM32	13.16	4.29	1.62				SCO2	0.72	25.2	5.13
NOL10	57.86	18.87	1.62				FKBP1A-SDCBP2	0.41	14.34	5.13
TTI2	21.52	7.02	1.62				MAFK	0.37	12.88	5.12
NDUFA6	138.2	45.1	1.62				CARD10	1.23	42.48	5.11
UFSP2	25.83	8.45	1.61				RPS9	5.09	172.3	5.08
ECD	61.97	20.28	1.61				DOCK6	0.34	11.41	5.07
NDUFAF1	10.92	3.58	1.61				ZBTB7A	0.31	10.4	5.07
HSPB2-C11orf52	16.41	5.38	1.61				SNORD26	3.04	101.34	5.06
RPF2	73.58	24.14	1.61				PPP1CA	5.04	167.5	5.05
CIRH1A	193.75	63.59	1.61				ARF1	6.87	228.22	5.05
ZNF512	41.51	13.63	1.61				TEAD3	1	33.14	5.05
PEX11B	57.41	18.88	1.6				SPC24	0.84	27.78	5.05
HSP90AB3P	71.24	23.45	1.6				BRD4	1.01	33.36	5.05
TRAFD1	32.83	10.81	1.6				LOC388588	0.47	15.51	5.04
RFC5	77.23	25.44	1.6				PEX26	0.58	19.11	5.04
RNASE4	370.59	122.15	1.6				WDR81	0.32	10.54	5.04
MUT	45.35	14.95	1.6				TMEM109	0.59	19.34	5.03
FAM204A	17.85	5.89	1.6				GPR108	0.84	27.52	5.03
USP18	13.67	4.52	1.6				CPSF1	1.46	47.82	5.03
ASB8	13.33	4.41	1.6				SRRT	2.15	70.36	5.03
MRPS23	168.51	55.79	1.59				ATF5	0.67	21.91	5.03
ACOT9	47.84	15.85	1.59				SMARCA4	1.33	43.44	5.03
FASTKD2	35.28	11.69	1.59				DVL2	0.84	27.42	5.03
RPL3	802.88	266.11	1.59				C16orf13	1.06	34.56	5.03
TRAIP	40.53	13.44	1.59				PAQR4	0.52	16.79	5.01
EXOSC1	62.56	20.75	1.59				LTBP3	0.44	14.2	5.01
SCP2	74.76	24.8	1.59				PACSIN2	1.24	39.94	5.01
UTP14A	20.73	6.88	1.59				ARRDC1	0.8	25.67	5
BTF3L4	11.74	3.9	1.59				TMEM205	1.1	35.23	5
ATP5C1	375.25	124.72	1.59				MIF	18.2	582.83	5
DPH3	31.44	10.47	1.59				CDC37	3.33	106.16	4.99
DSN1	53.03	17.67	1.59				MAEA	1.37	43.43	4.99
							FGFR3	3.3	104.44	4.98
							PUS1	0.8	25.23	4.98
							RPL28	2.26	70.85	4.97
							SERPINH1	2.02	63.09	4.96
							ZYX	3.24	101.06	4.96
							ALDH16A1	0.77	23.97	4.96
							UBE2M	0.46	14.31	4.96
							MAP2K3	2.63	81.73	4.96
							CLEC16A	0.34	10.52	4.95
							UROS	0.73	22.56	4.95
							RPS19BP1	0.71	21.86	4.94
							ZMYND19	0.66	20.32	4.94
							XYLT2	0.38	11.67	4.94
							ARPC1B	2.22	68.13	4.94
							ROGDI	0.48	14.71	4.94
							C8orf55	0.93	28.38	4.93
							NGEF	0.52	15.86	4.93
							AMDHD2	0.47	14.33	4.93
							SNORD34	2.23	67.97	4.93
							DHX38	1.39	42.29	4.93
							NR1D1	0.43	13.04	4.92
							ASCC2	1.04	31.53	4.92
							LIMK1	0.38	11.52	4.92
							CCDC86	2.25	68.02	4.92
							LRRC3	0.37	11.18	4.92
							DDX49	0.71	21.41	4.91
							MESDC1	0.45	13.56	4.91
							ABL1	0.59	17.75	4.91
							FXR2	0.56	16.83	4.91
							FZD5	1.01	30.16	4.9
							SP5	2.3	68.66	4.9
							C17orf90	0.7	20.85	4.9
							COMT	1.89	56.15	4.89
							MRPL38	3.04	90.27	4.89
							NT5C	0.81	24.02	4.89
							PPP6R2	1.09	32.19	4.88
							CALR	30.4	897.27	4.88
							C11orf31	0.8	23.53	4.88
							MRPS34	2.64	77.27	4.87
							HPD	4.4	128.48	4.87
							DOK4	1.31	38.25	4.87
							CSRNP1	0.37	10.79	4.87
							COL18A1	2.11	61.4	4.86
							MYADM	2.73	79.23	4.86
							GSR	2.65	76.85	4.86
							LMTK2	0.35	10.11	4.85
							SLC25A39	10.41	299.81	4.85
							TAZ	0.39	11.21	4.85
							SNX12	0.93	26.52	4.83
							PACSIN3	1.14	32.5	4.83
							BCL6	0.84	23.78	4.82
							SNHG7	0.39	11.03	4.82
							PEPD	2.79	78.9	4.82
							LZTS2	1.23	34.77	4.82
							ELK1	0.48	13.55	4.82
							HES6	1.25	35.19	4.82
							NPTN	1.88	52.82	4.81
							WRAP73	0.57	15.96	4.81
							JUN	0.68	19.02	4.81
							MIR4751	0.88	24.58	4.8
							LRRC61	1.2	33.51	4.8
							IGF2BP2	1.27	35.19	4.79
							SLC35C2	1.38	38.18	4.79
							POLR2A	2.14	59.1	4.79
							ZNF581	0.72	19.86	4.79
							NCK2	0.54	14.85	4.78
							SSNA1	1.49	40.91	4.78
							RHOB	10.52	288.02	4.77
							RAB17	0.6	16.37	4.77
							MICAL1	0.37	10.08	4.77
							MGAT1	1.54	41.92	4.77
							C7orf50	1.21	32.66	4.75
							FAM211B	0.4	10.75	4.75
							AP2A2	0.98	26.32	4.75
							SEC61A1	6.42	171.85	4.74
							TRAF4	1.57	41.91	4.74
							SDHAF1	0.46	12.26	4.74
							RBCK1	2.25	59.92	4.74
							YIF1A	3.38	89.93	4.73
							NCAPH2	0.83	22	4.73
							R3HCC1	0.63	16.58	4.72
							PHF1	0.83	21.84	4.72
							SLC19A1	1.16	30.49	4.72
							ASNA1	2.01	52.37	4.7
							SAMD4B	0.93	24.21	4.7
							OGDH	0.82	21.3	4.7
							LSR	3.04	78.92	4.7
							C16orf59	0.56	14.51	4.7
							IGF2	129.5	3354.11	4.69
							AKT2	1.35	34.95	4.69
							C1orf144	1.47	37.98	4.69
							C14orf21	2.25	58.08	4.69
							GTPBP2	0.7	18.06	4.69
							KEAP1	1.48	38.17	4.69
							EIF4EBP1	4.45	114.38	4.68
							HDAC11	0.47	12.08	4.68
							VCP	8.27	211.29	4.68
							MOSPD3	0.64	16.34	4.67
							GDF15	5.17	131.61	4.67
							SUGP1	0.4	10.18	4.67
							LSM4	2.69	68.35	4.67
							CHMP4B	1.72	43.57	4.66
							RNF187	1.11	28.09	4.66
							GNPTG	1.84	46.45	4.66
							KLC4	0.52	13.11	4.66
							GDI1	1.35	34.02	4.66
							SFN	0.43	10.83	4.65
							BRI3	3.59	90.09	4.65
							KIAA0100	1.51	37.79	4.65
							PTPRU	1.14	28.44	4.64
							DAZAP1	2.71	67.32	4.63
							SNORD44	4.56	112.67	4.63
							SEMA6B	2.98	73.47	4.62
							NDUFS7	1.59	38.96	4.61
							CIZ1	1.52	37.22	4.61
							MPG	1.57	38.21	4.61
							SLC3A2	4.45	108.23	4.6
							MFSD3	0.52	12.61	4.6
							EFNA2	0.86	20.82	4.6
							ABCC6	0.79	19.1	4.6
							PIK3R2	1.92	46.24	4.59
							TNIP2	0.63	15.17	4.59
							YDJC	0.81	19.42	4.58
							SEZ6L2	1.82	43.59	4.58
							SLC12A7	0.98	23.43	4.58
							CLSTN1	1.99	47.54	4.58
							MYH9	4.99	118.99	4.58
							HLA-C	2.22	52.91	4.57
							PPIL2	1.06	25.23	4.57
							NISCH	0.67	15.92	4.57
							CCDC137	0.88	20.83	4.57
							CST3	27.8	657.78	4.56
							VGLL4	0.68	16.07	4.56
							TTLL12	2.1	49.5	4.56
							EWSR1	2.5	58.86	4.56
							AES	3.8	89.07	4.55
							TMEM52	0.62	14.52	4.55
							IGF2R	2.85	66.52	4.54
							AMBRA1	0.55	12.82	4.54
							C9orf167	0.63	14.67	4.54
							FN3KRP	2.04	47.44	4.54
							STAP2	0.81	18.81	4.54
							GLYCTK	1.06	24.48	4.53
							PTPRS	1.65	38.01	4.53
							TCF3	1.27	29.25	4.53
							KCTD5	1.13	26	4.52
							ATP11A	1.19	27.3	4.52
							RPS10	10.01	229.53	4.52
							MBD6	0.69	15.8	4.52
							INS-IGF2	154.37	3514.05	4.51
							FAM125A	0.98	22.21	4.5
							PLCD3	0.51	11.52	4.5
							TAF4	0.76	17.13	4.49
							MGRN1	0.97	21.79	4.49
							TSC2	0.71	15.94	4.49
							SPHK1	4.89	109.41	4.48
							TOP1MT	0.62	13.86	4.48
							PIN1	1.41	31.42	4.48
							WHSC2	0.79	17.55	4.47
							FBXL6	0.96	21.32	4.47
							VAMP2	0.46	10.21	4.47
							FAM189B	0.81	17.94	4.47
							PKIG	1.11	24.54	4.47
							TAF10	3.53	77.71	4.46
							POLRMT	0.57	12.52	4.46
							SNORD41	3.03	66	4.45
							MLF2	4.19	91.25	4.44
							FAM65A	0.55	11.95	4.44
							TMED1	1.2	26.01	4.44
							AGAP3	0.94	20.37	4.44
							MAPKAP1	1.19	25.73	4.43
							ULK3	0.66	14.27	4.43
							SGSH	1.1	23.76	4.43
							EIF3G	4.3	92.83	4.43
							ARHGEF40	0.69	14.89	4.43
							GUK1	2.88	62.12	4.43
							HS1BP3	0.73	15.74	4.43
							FHOD1	0.73	15.68	4.42
							SRM	6.6	141.72	4.42
							ZNF593	1.2	25.7	4.42
							TSKU	1.21	25.91	4.42
							PPAN	1.01	21.6	4.42
							MSI2	1.11	23.71	4.42
							PDIA4	12.38	263.81	4.41
							HAGH	2.22	47.28	4.41
							INTS5	0.69	14.69	4.41
							CHMP1A	3.81	81.01	4.41
							RBM42	1.78	37.78	4.41
							MIR4721	13.71	290.47	4.41
							KLF13	0.57	12	4.4
							TOM1	1.39	29.19	4.39
							SNORD127	0.49	10.25	4.39
							SCAP	2.35	49.08	4.38
							SDC1	4.61	95.9	4.38
							OAF	4.04	83.91	4.38
							TRUB2	1.87	38.78	4.37
							DLK1	40.31	834.23	4.37
							ADM	0.57	11.79	4.37
							DIS3L2	0.55	11.37	4.37
							MRPS12	1.12	23.12	4.37
							ISYNA1	0.76	15.68	4.37
							SLC12A4	1.75	35.98	4.36
							THOC6	1.85	37.95	4.36
							CHCHD2	13.77	281.48	4.35
							MPDU1	2.42	49.04	4.34
							ELAC2	1.19	24.05	4.34
							DDRGK1	4.29	86.4	4.33
							ZDHHC7	2.14	42.86	4.32
							XPO6	2.72	54.34	4.32
							MAST2	0.85	16.98	4.32
							ITGB2	0.59	11.72	4.31
							SPAG7	1.38	27.35	4.31
							EXTL3	0.59	11.68	4.31
							SMG6	0.54	10.69	4.31
							CSNK1E	1.14	22.54	4.31
							CCDC92	0.52	10.27	4.3
							CDC42EP4	1.83	36.13	4.3
							CLCN2	0.74	14.57	4.3
							C6orf108	2.25	44.3	4.3
							SMAD7	0.89	17.45	4.29
							RANGAP1	4.4	86.23	4.29
							STC2	0.98	19.2	4.29
							CARKD	0.63	12.26	4.28
							BHLHE40	1.48	28.78	4.28
							AFF1	0.63	12.23	4.28
							CLTB	1.19	22.92	4.27
							QSOX1	0.9	17.2	4.26
							POFUT2	0.6	11.46	4.26
							ARFRP1	0.82	15.62	4.25
							TAF6	1.29	24.43	4.24
							POLD2	3.27	61.66	4.24
							G6PC3	3.33	62.63	4.23
							SNORA67	1.3	24.31	4.22
							GJB1	6.44	120.07	4.22
							CAD	1.34	24.98	4.22
							PI4KB	0.65	12.11	4.22
							GTPBP3	0.81	15.05	4.22
							UBN1	0.77	14.3	4.22
							IRAK1	3.28	60.88	4.21
							ARHGEF2	0.65	12.06	4.21
							GPER	0.97	17.96	4.21
							QPRT	7.26	134.4	4.21
							WDR5	1.98	36.65	4.21
							RNF220	2.25	41.61	4.21
							ARHGAP35	1.43	26.15	4.19
							PYCR1	2.08	37.92	4.19
							PLLP	5.44	99.07	4.19
							SNORD99	1.22	22.21	4.19
							APP	4.89	88.8	4.18
							SHARPIN	1.54	27.81	4.17
							SIRT2	0.88	15.84	4.17
							RAD23A	4.29	77.11	4.17
							GLTSCR2	1.66	29.8	4.17
							ANPEP	7.75	138.99	4.16
							JMJD4	0.75	13.43	4.16
							POLA2	0.78	13.91	4.16
							DDA1	0.6	10.69	4.16
							PRMT7	1.59	28.22	4.15
							ZFAND2B	1.45	25.71	4.15
							MIR939	0.79	14	4.15
							VEGFB	0.86	15.15	4.14
							RRBP1	6.86	120.59	4.14
							CTDSP1	6.47	113.66	4.13
							FTSJD2	1.6	28.1	4.13
							ZNHIT1	2.47	43.27	4.13
							ZNF511	3.09	54.07	4.13
							BRD1	0.7	12.24	4.13
							AKR7A2	1.24	21.62	4.12
							GPR35	1.39	24.21	4.12
							LSS	2.77	48.2	4.12
							CTNNBIP1	1.72	29.92	4.12
							NSUN2	1.6	27.74	4.12
							FAM113A	1.67	28.87	4.11
							SMOC1	1.41	24.35	4.11
							HS6ST1	0.59	10.18	4.11
							RPL18	21.47	370.35	4.11
							SLC25A1	9.69	167	4.11
							GADD45GIP1	3.13	53.74	4.1
							ORMDL3	6.08	104.12	4.1
							CPSF7	2.61	44.68	4.1
							KISS1R	1.06	18.13	4.1
							PLCG1	3.45	58.96	4.1
							GTF2F1	1.74	29.64	4.09
							MFSD12	1.01	17.2	4.09
							KPTN	0.69	11.75	4.09
							FAM193A	0.79	13.42	4.09
							RPTOR	1.24	21.02	4.08
							NMB	1.33	22.54	4.08
							RRP12	1.49	25.25	4.08
							VPS37C	0.74	12.54	4.08
							MIR4775	0.87	14.72	4.08
							CDKN1A	2.33	39.42	4.08
							RNF25	0.93	15.72	4.08
							SNORD110	2.61	44	4.08
							GRWD1	2.36	39.71	4.07
							AP1AR	1.27	21.31	4.07
							POLD4	0.9	15.09	4.07
							C17orf56	0.79	13.24	4.07
							SCARNA12	0.72	12.06	4.07
							NDUFB11	4.44	74.34	4.07
							AGAP1	0.86	14.38	4.06
							DGKD	0.92	15.35	4.06
							MRPL55	2.65	44.04	4.05
							FOXQ1	4.87	80.49	4.05
							DCXR	18.11	299.14	4.05
							RASL10B	0.97	16.02	4.05
							CLPP	2.66	43.68	4.04
							NR2F1	0.81	13.29	4.04
							ESPL1	0.7	11.44	4.03
							CALM3	18.22	297.39	4.03
							YWHAG	5.74	93.68	4.03
							MTA2	2.43	39.27	4.01
							ACO1	2.02	32.5	4.01
							PLOD3	4.05	65.16	4.01
							NOSIP	1.76	28.29	4.01
							EXOSC6	2.8	45	4.01
							SNORD60	0.78	12.52	4
							TAF1C	0.88	14.09	4
							SART1	0.85	13.6	4
							SDCCAG3	1.77	28.3	4
							CNTROB	0.73	11.62	3.99
							GATAD2A	1.65	26.26	3.99
							TMEM110-MUSTN1	0.63	10.01	3.99
							NADK	1.78	28.25	3.99
							WDR13	0.96	15.21	3.99
							MRPL52	3.95	62.37	3.98
							PPP3R1	2.32	36.62	3.98
							GAR1	0.93	14.67	3.98
							C16orf58	2.32	36.59	3.98
							RAB12	1.15	18.1	3.98
							ITPKA	1.97	30.99	3.98
							C7orf30	4.56	71.71	3.98
							RPS2	2.98	46.69	3.97
							CENPM	1.94	30.32	3.97
							YKT6	2.06	32.17	3.96
							ILVBL	3.77	58.8	3.96
							NDEL1	2.33	36.26	3.96
							ZNRF1	1.38	21.44	3.96
							DEAF1	1.12	17.4	3.96
							TIMM13	2.42	37.55	3.96
							ABHD12	4.47	69.13	3.95
							KLHDC3	4.31	66.64	3.95
							MYO1D	1.18	18.24	3.95
							MAML1	0.94	14.48	3.95
							AGPAT6	0.72	11.03	3.94
							PKN3	1.31	20	3.93
							GTF2A1	0.72	10.98	3.93
							CHCHD6	1.1	16.76	3.93
							PUF60	5.98	91.03	3.93
							NPHP4	0.81	12.31	3.93
							MYO18A	0.97	14.64	3.92
							BRI3BP	1.97	29.6	3.91
							CNO	0.93	13.97	3.91
							DMAP1	1.38	20.72	3.91
							QTRT1	1.68	25.17	3.91
							REPIN1	4.06	60.78	3.9
							VEGFA	3.6	53.79	3.9
							IQSEC1	2.45	36.49	3.9
							STUB1	3.55	52.85	3.9
							ACTR1B	3.9	57.99	3.89
							GDPD5	1.2	17.76	3.89
							RNASET2	6.16	90.66	3.88
							PCBP4	2.17	31.77	3.87
							ATG9A	4.52	66.13	3.87
							C17orf101	1.04	15.15	3.86
							EPB41	0.89	12.96	3.86
							HYOU1	7.75	112.26	3.86
							C10orf76	0.83	12.02	3.86
							DOLPP1	2.46	35.61	3.86
							NFE2L1	4.7	67.97	3.85
							TTC7A	1.11	16.05	3.85
							LYPLA2	2.27	32.79	3.85
							KIAA0284	0.91	13.14	3.85
							ABCC10	0.75	10.8	3.85
							FOXA2	2.47	35.56	3.85
							MCAT	1.04	14.96	3.85
							SOX12	3.96	56.69	3.84
							RPS6KA1	1.21	17.32	3.84
							MPND	0.8	11.45	3.84
							SH3GL1	3.45	49.35	3.84
							GRTP1	1.82	26.03	3.84
							PCSK9	3.73	53.3	3.84
							MED22	1.01	14.41	3.83
							RAD9A	0.78	11.1	3.83
							TMEM189	3.61	51.37	3.83
							FAM102A	1.34	19.04	3.83
							GPX1	2.37	33.63	3.83
							VPS4A	4.12	58.42	3.83
							CLPTM1L	5.6	79.33	3.82
							SHB	1.08	15.27	3.82
							HMOX1	2.8	39.38	3.81
							PSKH1	2.42	33.91	3.81
							HMGXB3	1.15	16.11	3.81
							USP19	1.53	21.41	3.81
							NF2	0.97	13.57	3.81
							RALBP1	0.97	13.48	3.8
							GTPBP1	1.16	16.11	3.8
							SNORA21	1.1	15.22	3.79
							CLN3	3.32	45.91	3.79
							C19orf52	1.2	16.55	3.79
							ZNF282	0.99	13.62	3.78
							ST6GALNAC6	2.48	33.96	3.78
							PYGB	4.45	60.49	3.76
							MZT2A	1.7	23.09	3.76
							UHRF1	1.29	17.52	3.76
							LRPAP1	0.93	12.63	3.76
							MXD4	0.99	13.43	3.76
							TBC1D10B	2.32	31.44	3.76
							TSEN34	2.31	31.29	3.76
							PGS1	1.08	14.62	3.76
							SAFB2	0.81	10.93	3.75
							LUC7L	1.11	14.97	3.75
							SYNGR2	3.99	53.81	3.75
							IPO4	7.44	100.29	3.75
							HNRNPA0	8.14	109.62	3.75
							AKAP8	0.88	11.84	3.75
							ITFG3	2.56	34.3	3.74
							HNF4A	8.77	117.09	3.74
							MAN2B2	0.86	11.48	3.74
							MUS81	0.9	12.01	3.74
							CABIN1	2.23	29.73	3.74
							CDK9	1.98	26.27	3.73
							PHF5A	2.34	30.92	3.72
							CHAF1A	1.8	23.76	3.72
							PTPRF	5.57	73.47	3.72
							VPS72	2.42	31.92	3.72
							DGCR8	0.95	12.47	3.71
							C20orf20	3.82	50.05	3.71
							SMPD4	2.33	30.47	3.71
							LEPRE1	2.27	29.58	3.7
							HNRNPUL2-BSCL2	2.54	33.08	3.7
							KIAA2013	2	25.98	3.7
							PAFAH1B3	3.5	45.42	3.7
							GSDMD	1.09	14.12	3.7
							TYK2	1.64	21.24	3.7
							GALNS	0.81	10.46	3.69
							TTC38	7.11	91.68	3.69
							SPATA20	3.63	46.77	3.69
							ACSS1	1.07	13.76	3.68
							RNF167	5.33	68.54	3.68
							RNF40	2.42	31.09	3.68
							DNMT1	2.94	37.72	3.68
							HNRNPUL2	2.24	28.7	3.68
							GLYR1	3.1	39.68	3.68
							ZMIZ1	1.63	20.85	3.68
							CENPB	3.25	41.57	3.68
							PDXK	2.99	38.22	3.68
							JUP	3.04	38.82	3.67
							SNORD45A	2.13	27.19	3.67
							NENF	3.08	38.9	3.66
							SUPT6H	3.2	40.4	3.66
							SERPINA4	2.3	28.92	3.65
							SUMO3	8.59	107.94	3.65
							SLC22A23	1.54	19.31	3.65
							NAGPA	2.85	35.69	3.65
							MBTPS1	2.98	37.31	3.65
							C9orf89	1.27	15.87	3.64
							GTPBP5	0.81	10.1	3.64
							COL9A2	1.06	13.21	3.64
							FPGS	2.77	34.51	3.64
							UBAP1	1.62	20.18	3.64
							ANXA6	6.83	84.83	3.63
							C20orf96	1.09	13.52	3.63
							HPS1	1.06	13.08	3.63
							GFER	1.53	18.86	3.62
							NUDT16L1	1.98	24.35	3.62
							C12orf52	2.09	25.69	3.62
							UCKL1	4.09	50.23	3.62
							KRT18	8.78	107.8	3.62
							MRPS24	6.37	77.69	3.61
							WWP2	1.88	22.9	3.61
							VKORC1L1	1.69	20.56	3.6
							SCNN1A	0.88	10.68	3.6
							VASP	4.44	53.8	3.6
							TSEN54	2.35	28.46	3.6
							SCARNA9	2.51	30.33	3.59
							LCAT	4.81	58.02	3.59
							ProSAPiP1	1.16	13.89	3.58
							ASF1B	3.71	44.34	3.58
							SURF2	0.96	11.47	3.58
							PP7080	1.03	12.3	3.58
							BAP1	4.19	49.87	3.57
							EBPL	5.47	65.1	3.57
							MAP7D1	1.05	12.49	3.57
							EEF1D	4.15	49.29	3.57
							NDUFV1	6.54	77.56	3.57
							PHF12	1.14	13.5	3.57
							URGCP-MRPS24	5.54	65.55	3.56
							SSSCA1	2.25	26.58	3.56
							TXLNA	3.92	46.08	3.56
							LETM1	1.53	17.96	3.55
							COG8	3.24	37.93	3.55
							ATP2A2	5.77	67.45	3.55
							ENTPD6	9.13	106.6	3.55
							TRIO	0.95	11.06	3.54
							FBXW11	1.58	18.39	3.54
							GTF3C5	3.44	39.93	3.54
							CHRD	1.33	15.43	3.54
							ARF5	7.6	88.09	3.53
							SMO	2.29	26.54	3.53
							PI4KA	1.93	22.35	3.53
							MRPL23	8.89	102.6	3.53
							SCARA3	2.69	31.03	3.53
							TM7SF2	3.83	44.08	3.52
							EVL	1.76	20.24	3.52
							FHL3	1.15	13.21	3.52
							SFSWAP	1.41	16.16	3.52
							CLK3	0.95	10.85	3.51
							TMEM147	13.44	153.39	3.51
							CTSH	13.95	159.19	3.51
							FLII	4.73	53.85	3.51
							PDIA3	6.74	76.5	3.5
							F10	4.19	47.46	3.5
							MIR3652	26.61	299.67	3.49
							C9orf140	2.64	29.72	3.49
							CPT1A	1.57	17.62	3.49
							SEC61B	14.42	161.43	3.48
							SHISA5	4.9	54.71	3.48
							CSNK1D	4.88	54.27	3.48
							UBE2O	2.6	28.91	3.47
							PHF19	2.33	25.9	3.47
							C11orf68	2.05	22.73	3.47
							DENND1A	1.23	13.61	3.47
							HDAC6	2.37	26.18	3.47
							CX3CL1	5.62	62.03	3.46
							SCLY	1.67	18.43	3.46
							TBRG4	5.25	57.85	3.46
							NR6A1	1.62	17.85	3.46
							COX5A	9.81	108.04	3.46
							BRD3	1.79	19.68	3.46
							GYS1	2.47	26.92	3.45
							PXDC1	2.65	28.85	3.44
							HEBP2	6.13	66.71	3.44
							PPAN-P2RY11	1.04	11.28	3.44
							CUEDC2	1.46	15.83	3.44
							ELAVL1	3.26	35.17	3.43
							CIRBP	4.07	43.89	3.43
							LOC152217	2.49	26.84	3.43
							VPS18	1.02	10.99	3.43
							TMED7-TICAM2	1.43	15.4	3.43
							SNX15	2.32	24.94	3.43
							ST3GAL2	1.58	16.97	3.42
							YEATS2	1.32	14.17	3.42
							LGALS3BP	40.58	435	3.42
							SURF6	1.46	15.65	3.42
							UBE2J2	2.12	22.72	3.42
							S100A1	15.9	170.31	3.42
							SUPT5H	3.77	40.36	3.42
							ABHD14A	2.73	29.21	3.42
							CDK16	5.12	54.74	3.42
							UBAC2	2.99	31.96	3.42
							TMEM150A	4.93	52.69	3.42
							RHOG	1.92	20.52	3.42
							TRAP1	10.49	112.05	3.42
							CRIM1	2.31	24.65	3.42
							NPAS2	2.15	22.89	3.41
							PDIA3P	2.12	22.55	3.41
							NCL	36.7	389.5	3.41
							INPP5A	2.51	26.57	3.4
							TSPYL4	0.96	10.13	3.4
							TRIM41	0.96	10.12	3.4
							PCOLCE	1.16	12.21	3.4
							WDR45L	6.39	67.14	3.39
							C7orf11	3.44	36.1	3.39
							RELA	3.08	32.32	3.39
							C19orf10	11.96	125.4	3.39
							GANAB	15.97	167.07	3.39
							PFN1	51.55	538.31	3.38
							PDXP	8.84	92.26	3.38
							MOB3A	1.09	11.36	3.38
							MRPS26	11.77	122.48	3.38
							KAT6A	1.08	11.23	3.38
							FCGRT	8.55	88.36	3.37
							H6PD	1.18	12.19	3.37
							QSOX2	2.26	23.33	3.37
							NINJ1	11.44	118.03	3.37
							HNRNPL	10.61	109.27	3.36
							CYB5R3	13.26	136.29	3.36
							SNORD49A	1.84	18.86	3.36
							ERBB2	3.41	34.9	3.36
							KIAA0913	1.36	13.9	3.35
							MAT1A	5.93	60.57	3.35
							GCAT	2.06	20.97	3.35
							PCGF2	6.76	68.52	3.34
							MRPL54	2.72	27.57	3.34
							ITPA	6.64	67.21	3.34
							HEXIM2	1.26	12.75	3.34
							GADD45A	2.48	25.07	3.34
							IL32	7.13	72.01	3.34
							BTBD1	2.25	22.68	3.33
							PTPLB	4.1	41.14	3.33
							DHRS2	182.69	1831.89	3.33
							CHERP	2.9	29.03	3.32
							WASF2	2.01	20.11	3.32
							MRPL53	2.1	20.99	3.32
							SAP30	1.06	10.59	3.32
							RPL18A	1.15	11.47	3.32
							FOXA3	3.08	30.64	3.31
							SDF2L1	3.73	37.08	3.31
							MAP4	2.56	25.31	3.31
							ARSE	2.73	26.89	3.3
							NT5DC2	22.49	221.36	3.3
							FAM96B	14.7	144.67	3.3
							SNAP47	1.11	10.92	3.3
							MOGS	7.15	70.33	3.3
							C22orf32	1.65	16.21	3.3
							DBNDD1	2.46	24.16	3.3
							COMMD5	1.69	16.59	3.3
							SNTA1	1.84	18.06	3.3
							CNNM3	3.52	34.49	3.29
							CDK2AP2	2.52	24.68	3.29
							ZC3H4	1.14	11.15	3.29
							TBC1D9B	3.94	38.27	3.28
							FBXL12	1.71	16.59	3.28
							SLC25A11	5.08	49.24	3.28
							PAQR7	1.11	10.73	3.27
							UNC45A	1.93	18.65	3.27
							EIF2C2	1.57	15.17	3.27
							OBFC2B	2.8	27.05	3.27
							CCNF	2.32	22.39	3.27
							GNA12	3.86	37.23	3.27
							RHOF	2.18	20.88	3.26
							SFXN5	1.67	15.99	3.26
							MYEOV2	3.29	31.47	3.26
							AGMAT	11.92	113.91	3.26
							HAAO	2.82	26.88	3.25
							PMVK	1.77	16.87	3.25
							NCKIPSD	2.26	21.54	3.25
							HABP4	1.66	15.81	3.25
							LMAN2	17.81	169.54	3.25
							KAT5	2.25	21.39	3.25
							FXYD1	1.62	15.31	3.24
							DPH1	3.11	29.31	3.24
							KIAA1522	1.7	16.02	3.24
							NDUFS3	11.53	108.3	3.23
							AVPI1	3.76	35.3	3.23
							MRPL34	5.03	47.2	3.23
							CROCCP2	1.71	16.03	3.23
							CHTOP	4.1	38.43	3.23
							PTPN1	4.21	39.44	3.23
							UAP1L1	1.33	12.38	3.22
							SLC2A8	3.39	31.55	3.22
							ENDOG	3.21	29.77	3.21
							UNK	1.33	12.24	3.2
							EPS15L1	1.41	12.94	3.2
							SERPINF1	62.09	569.01	3.2
							UBE2F-SCLY	2.35	21.47	3.19
							CLASP1	1.95	17.8	3.19
							SNORD68	1.36	12.4	3.19
							MAGED4	1.72	15.68	3.19
							MAGED4B	1.6	14.58	3.19
							NACC2	1.52	13.84	3.19
							HSD11B2	1.54	14.02	3.19
							CDC25B	6.09	55.29	3.18
							CDHR2	3.34	30.25	3.18
							GRN	16.21	146.55	3.18
							DCAF4	1.19	10.73	3.17
							DAK	7.93	71.44	3.17
							SCAF4	2.17	19.46	3.16
							POLR3E	5.83	52.22	3.16
							SNORA48	1.8	16.09	3.16
							ZNF740	1.3	11.61	3.16
							CEP250	1.95	17.4	3.16
							MTCH1	14.82	132.19	3.16
							CYB561D2	1.49	13.28	3.16
							ESRRA	1.68	14.96	3.15
							JTB	6.85	60.97	3.15
							ZDHHC5	2.49	22.16	3.15
							LONP1	8.23	73.24	3.15
							TYRO3	1.38	12.28	3.15
							ARL2-SNX15	3.36	29.87	3.15
							PDK2	2.43	21.57	3.15
							CNN2	9.25	81.92	3.15
							FUT6	1.26	11.15	3.15
							OS9	11.75	103.93	3.14
							ANP32A	7.83	69.09	3.14
							ERGIC1	10.22	90.03	3.14
							PTRF	1.94	17.01	3.13
							CCDC101	1.81	15.85	3.13
							FAM100B	1.86	16.28	3.13
							TSTA3	5.78	50.55	3.13
							RNPS1	5.72	49.97	3.13
							PFKFB3	1.19	10.39	3.13
							REXO4	1.96	17.09	3.12
							PDF	4.98	43.17	3.12
							PSMG4	2.62	22.63	3.11
							HNRNPM	13.66	117.94	3.11
							ECHDC2	1.22	10.5	3.11
							POLR2L	10.33	88.9	3.11
							PRPF6	10.37	89.17	3.1
							SURF1	4.32	37.11	3.1
							TRRAP	1.46	12.5	3.1
							CCDC97	1.24	10.6	3.1
							SMCR8	1.26	10.76	3.09
							IRAK2	1.71	14.6	3.09
							ACP2	2.03	17.33	3.09
							MTFP1	5.76	49.17	3.09
							CDK5	1.77	15.09	3.09
							ISCU	9.56	81.21	3.09
							YAP1	4.64	39.34	3.08
							PTTG1IP	28.75	243.74	3.08
							DPM2	3.79	32.09	3.08
							HTT	2.36	19.98	3.08
							APH1A	11.56	97.77	3.08
							CERS2	20.45	172.91	3.08
							FASTK	3.87	32.71	3.08
							NPLOC4	6.29	52.99	3.07
							NINL	1.46	12.24	3.07
							LOC401022	1.5	12.53	3.06
							EID2	1.62	13.49	3.06
							SARS2	2.29	19.06	3.06
							HDGF	20.83	173.24	3.06
							MYO1E	1.7	14.12	3.05
							RGP1	1.77	14.68	3.05
							KRT8	11.82	97.89	3.05
							SURF4	33.87	279.98	3.05
							CNPY3	6.16	50.86	3.05
							FITM2	2.32	19.15	3.05
							C6orf1	1.42	11.71	3.04
							SNORD21	1.54	12.67	3.04
							COMMD4	9.33	76.72	3.04
							POLR1A	3.69	30.33	3.04
							PIGZ	1.57	12.9	3.04
							TMEM141	12.85	105.01	3.03
							PDE6D	1.55	12.62	3.03
							PNPLA3	1.34	10.91	3.03
							C17orf89	8.72	70.91	3.02
							GSK3B	1.69	13.72	3.02
							RBM38	5.18	41.89	3.02
							POLE4	11.21	90.61	3.01
							XRCC1	2.58	20.82	3.01
							HSPB1	4.68	37.73	3.01
							CTNS	1.27	10.21	3.01
							ATPAF2	1.34	10.76	3.01
							PHC2	5.3	42.5	3
							PRELID1	8.25	66.12	3
							TROAP	3.14	25.16	3
							PGAM5	3.95	31.65	3
							PHB2	39.45	315.08	3
							C1orf64	4.24	33.83	3
							MZT2B	3.08	24.52	2.99
							IRX3	1.77	14.09	2.99
							SNORD108	2.13	16.93	2.99
							C15orf61	1.4	11.09	2.99
							USP22	10.8	85.29	2.98
							C7orf29	3.43	27.07	2.98
							EPB41L1	2.95	23.28	2.98
							RPUSD3	4.07	32.09	2.98
							ALG1	2.19	17.21	2.97
							WDR4	2.16	16.9	2.97
							TMEM39B	1.28	10.01	2.97
							LAD1	4.83	37.73	2.97
							NME4	16.01	124.94	2.96
							OTUD5	3.19	24.89	2.96
							HIST1H4E	2.91	22.66	2.96
							SELO	2.34	18.21	2.96
							NDUFB7	15.5	120.53	2.96
							KCTD2	3.02	23.39	2.95
							C17orf96	11.13	86.13	2.95
							NPC1L1	1.75	13.54	2.95
							PSMB10	2.85	22.02	2.95
							MOGAT3	1.75	13.51	2.95
							SPRY4	2.37	18.29	2.95
							FAU	44.86	346	2.95
							MBNL3	4.43	34.16	2.95
							HIST1H3H	1.3	10.01	2.94
							RPRD2	1.41	10.85	2.94
							BCR	1.82	14	2.94
							HINT2	3.9	29.99	2.94
							MORC2	2.33	17.9	2.94
							IER2	2.79	21.43	2.94
							CANT1	5.8	44.51	2.94
							SOAT2	3.97	30.45	2.94
							DLG1	2	15.29	2.93
							TMEM51	1.89	14.41	2.93
							XPO7	4.84	36.89	2.93
							CDC25A	3.57	27.18	2.93
							TNPO2	5.24	39.88	2.93
							POLR2J	5.71	43.34	2.92
							RPL13	6.83	51.68	2.92
							SLC6A11	5.44	41.15	2.92
							RBP4	160.66	1213.51	2.92
							CPN2	6.68	50.38	2.91
							SFT2D1	16.51	124.47	2.91
							SGK196	1.73	12.96	2.91
							MIR1306	2.87	21.5	2.91
							OCEL1	2.17	16.25	2.9
							TUFM	23.43	175.39	2.9
							ZNF672	1.76	13.17	2.9
							HEATR2	5.01	37.38	2.9
							TMEM63A	2.41	17.93	2.9
							NFYC	2.92	21.71	2.89
							FEM1B	1.83	13.58	2.89
							SLC1A5	14.69	108.48	2.88
							ETHE1	3.99	29.34	2.88
							MARCKSL1	34.92	256.2	2.88
							STAT6	2.33	17.07	2.87
							SNORD57	3.63	26.54	2.87
							MYL5	1.45	10.59	2.87
							ELOF1	5.23	38.15	2.87
							PPAP2B	5.34	38.9	2.86
							SF1	12.14	88.4	2.86
							MST1	5.75	41.82	2.86
							MIXL1	4.2	30.51	2.86
							ERF	7.23	52.52	2.86
							NUDC	5.7	41.34	2.86
							SUGP2	2.79	20.19	2.86
							FOXK2	6.79	49	2.85
							RBM19	1.59	11.47	2.85
							TRA2A	6.71	48.33	2.85
							C3orf39	1.9	13.68	2.85
							ADCK2	1.91	13.68	2.84
							ARHGAP17	3.88	27.66	2.83
							TBL2	2.97	21.13	2.83
							NDUFS6	10.5	74.66	2.83
							C16orf53	3.01	21.4	2.83
							PSMG3	3.63	25.8	2.83
							MPV17L2	2.87	20.35	2.83
							SNHG12	3.14	22.23	2.82
							ACIN1	7.18	50.81	2.82
							ADD1	6.97	49.3	2.82
							CHD8	3.74	26.38	2.82
							DPM3	3.51	24.65	2.81
							NAA10	10.13	70.54	2.8
							SLCO4A1	2.64	18.32	2.79
							AK1	1.45	10.05	2.79
							PLXNB1	7.25	50.24	2.79
							GPN2	2.44	16.86	2.79
							TST	3.76	25.97	2.79
							APOA5	3.83	26.45	2.79
							PXMP2	4.83	33.23	2.78
							NUMA1	3.25	22.34	2.78
							STK16	1.65	11.34	2.78
							CDCA4	5.03	34.54	2.78
							TIMM44	3.26	22.36	2.78
							C19orf43	24.69	169.3	2.78
							C9orf21	2.06	14.12	2.78
							TAX1BP3	5.44	37.28	2.78
							PNKD	4.57	31.26	2.77
							CYC1	22.24	151.82	2.77
							APOC3	20.56	139.88	2.77
							SMPD1	1.72	11.7	2.77
							SCAMP5	4.73	32.14	2.76
							CAPZB	17.55	119.1	2.76
							MRP63	2.78	18.86	2.76
							LOC100506054	2.06	13.96	2.76
							TRIB3	12.78	86.6	2.76
							NDE1	3.75	25.32	2.76
							C19orf24	5.12	34.41	2.75
							CDKN1B	4.75	31.82	2.74
							TRIM71	5.96	39.92	2.74
							ZNF592	1.82	12.15	2.74
							TRPV2	1.91	12.73	2.74
							SNORD83B	2.1	13.98	2.73
							FBXO31	8.31	55.21	2.73
							ACADVL	14.17	94.12	2.73
							RNF123	4.17	27.69	2.73
							GNAZ	2.38	15.8	2.73
							C1RL	1.73	11.47	2.73
							RAD23B	9.36	62	2.73
							SPECC1L	2.44	16.09	2.72
							KIF13A	1.91	12.59	2.72
							CADM1	4.41	28.99	2.72
							CHMP7	2.25	14.78	2.72
							AP2S1	12.04	78.9	2.71
							WBP11	5.03	32.92	2.71
							NEAT1	8.98	58.75	2.71
							CARHSP1	9.1	59.43	2.71
							PLEKHA6	1.73	11.29	2.71
							TIAF1	2.72	17.73	2.7
							URGCP	1.81	11.79	2.7
							PFAS	4.06	26.43	2.7
							DVL3	5.68	36.96	2.7
							FAM158A	12.21	79.26	2.7
							CSTB	41.64	269.86	2.7
							RUSC1	1.61	10.43	2.7
							TCF25	9.01	58.35	2.7
							RABGAP1	1.8	11.64	2.69
							FKBP11	3.6	23.27	2.69
							RPL38	203.1	1312.37	2.69
							TXNL4A	14.56	94.08	2.69
							THAP11	7.64	49.11	2.68
							SLC35A2	2.79	17.93	2.68
							HES1	2.54	16.3	2.68
							UXT	8.13	51.91	2.67
							ARPC4	9.07	57.88	2.67
							GOLGA2	1.63	10.38	2.67
							MAPK12	2.62	16.68	2.67
							TNNC1	1.73	11	2.67
							COQ4	2.14	13.59	2.67
							MANF	18.31	116.23	2.67
							BRD9	2.23	14.15	2.67
							EIF3F	4.82	30.56	2.66
							MYBL2	24.67	156.12	2.66
							C10orf10	2.63	16.64	2.66
							DHCR7	10.51	66.4	2.66
							TMEM223	3.08	19.38	2.65
							ETS2	6.64	41.78	2.65
							FAM117A	3.29	20.69	2.65
							CES2	7.93	49.86	2.65
							LRRC47	4.67	29.34	2.65
							ARHGAP1	6.69	42	2.65
							EXOC3	2.55	15.98	2.65
							CNPY2	12.86	80.55	2.65
							WFS1	7.18	44.97	2.65
							CCNK	4.08	25.52	2.64
							NDUFB10	14.35	89.73	2.64
							UBE2E1	3.63	22.54	2.63
							ASXL2	1.97	12.23	2.63
							SLC46A1	1.82	11.29	2.63
							ACOT7	4.88	30.27	2.63
							RPLP2	96.11	595.19	2.63
							LDLR	4.44	27.46	2.63
							PRKCD	3.16	19.52	2.63
							MAVS	5.35	33	2.62
							C9orf114	5.43	33.48	2.62
							BABAM1	7.55	46.43	2.62
							TSPAN33	1.9	11.68	2.62
							PHGDH	12.28	75.27	2.62
							ASPSCR1	14.98	91.77	2.61
							CDK4	26.57	162.73	2.61
							SNORD49B	35.6	218.03	2.61
							FAM57A	9.03	55.3	2.61
							GOLIM4	2.61	15.97	2.61
							ABCC1	5.67	34.65	2.61
							PNMA1	2.46	15.03	2.61
							UBXN1	5.54	33.81	2.61
							GTSE1	4.81	29.28	2.61
							SF3A1	5.99	36.4	2.6
							USP6NL	2.31	14.03	2.6
							WDR1	24.34	147.74	2.6
							NDRG1	9.89	59.94	2.6
							SNX17	16.85	101.99	2.6
							COTL1	3.53	21.36	2.6
							TEAD2	1.74	10.52	2.6
							LCN15	9.78	59.06	2.59
							C18orf56	3.94	23.75	2.59
							PPP2R5D	8.34	50.25	2.59
							F2	42.28	254.08	2.59
							TGFBRAP1	2.72	16.32	2.58
							MPV17L	3.15	18.9	2.58
							PRRC2B	5.12	30.67	2.58
							IL4R	3.33	19.81	2.57
							EP300	3.37	20.04	2.57
							RPL27A	3.09	18.34	2.57
							ZFP91-CNTF	1.7	10.07	2.57
							PKM2	59.98	352.63	2.56
							ITPR3	3.43	20.12	2.55
							HYAL1	11.52	67.56	2.55
							C17orf79	9.64	56.38	2.55
							ANKLE2	3.57	20.87	2.55
							SNORD12	1.99	11.6	2.54
							APRT	28.49	165.98	2.54
							ETV4	33.01	191.23	2.53
							C11orf2	4.57	26.42	2.53
							RAB20	3.29	18.98	2.53
							SDR39U1	10.06	57.97	2.53
							OVCA2	6.13	35.3	2.53
							TARBP2	4.9	28.13	2.52
							SNORD35A	2.27	13.01	2.52
							CHIC2	1.88	10.75	2.52
							DUT	6.72	38.42	2.52
							TMEM115	5.8	33.15	2.51
							PRADC1	5.33	30.41	2.51
							RPS21	246.26	1404.68	2.51
							C3orf78	8.42	47.98	2.51
							PCBP1	50.59	288.2	2.51
							KIAA1267	4.23	24.09	2.51
							TIMM50	7.77	44.17	2.51
							KLHL21	4.4	24.97	2.5
							TLE1	5.71	32.31	2.5
							SRF	5.22	29.5	2.5
							CLCN6	1.85	10.44	2.5
							DNAJC22	3.56	20.06	2.49
							FKBP2	2.65	14.93	2.49
							CUL7	4.52	25.46	2.49
							SEC16A	3.87	21.78	2.49
							RPL12	20.01	112.54	2.49
							UBL7	9.03	50.71	2.49
							RASSF3	3.01	16.85	2.48
							RREB1	3.1	17.35	2.48
							TBCC	3.38	18.83	2.48
							GTF2IRD1	2.85	15.83	2.47
							CD74	17.66	98.01	2.47
							INPP5D	3.38	18.73	2.47
							WDR82	6.12	33.89	2.47
							NDFIP1	2.7	14.95	2.47
							ARL2	11.75	65.03	2.47
							NMRAL1	3.06	16.91	2.47
							ARAF	4.48	24.67	2.46
							DENND4B	3.87	21.28	2.46
							SEMA4G	11.29	62.08	2.46
							EFNA4	2.2	12.09	2.46
							C3orf32	8.23	45.03	2.45
							COX5B	38.96	213.16	2.45
							MEN1	4.5	24.62	2.45
							ASL	8.13	44.46	2.45
							KDM2A	2.96	16.18	2.45
							CCDC124	3.93	21.47	2.45
							MTG1	6.7	36.52	2.45
							TMEM37	8.67	47.2	2.44
							DDX6	4.46	24.27	2.44
							TMEM120A	9.68	52.52	2.44
							PTPRH	2.03	11	2.44
							UQCR11	11.57	62.56	2.43
							SNORD38A	2.3	12.41	2.43
							C9orf123	3.23	17.38	2.43
							GMPPB	2.42	12.99	2.42
							SNX9	3.27	17.54	2.42
							DEXI	4.29	23	2.42
							CHID1	5.54	29.7	2.42
							MADD	2.33	12.48	2.42
							POP7	8.37	44.78	2.42
							BID	2.29	12.23	2.42
							GTF2I	1.98	10.54	2.41
							SNAPIN	3.73	19.85	2.41
							UBP1	6.91	36.76	2.41
							WDR74	6.2	32.96	2.41
							ZNF664	6.5	34.55	2.41
							MCM2	18.31	96.96	2.4
							FANCA	5.67	29.99	2.4
							ADCK3	7.17	37.85	2.4
							PMM2	11.2	59.05	2.4
							MAGEF1	7.67	40.41	2.4
							TOP3A	2.74	14.43	2.4
							TUSC2	6.55	34.45	2.39
							SNORD45B	2.99	15.72	2.39
							SPOCK2	5	26.21	2.39
							BAZ2A	4.8	25.15	2.39
							GREB1	6.24	32.59	2.38
							IGFBP1	71.46	373.05	2.38
							U2AF1	17.14	89.35	2.38
							MTMR12	3.68	19.17	2.38
							BCL2L2	5.5	28.55	2.38
							ISCA2	2.48	12.83	2.37
							IMPA2	10.61	54.69	2.37
							SEC14L1	4.43	22.83	2.37
							CRIP1	3.82	19.67	2.36
							PQBP1	7.55	38.87	2.36
							RPS10-NUDT3	19.73	101.35	2.36
							BCL2L12	2.31	11.84	2.36
							APOA1BP	11.44	58.48	2.35
							LPCAT4	2.49	12.72	2.35
							KLC1	3.71	18.95	2.35
							STK35	9.75	49.75	2.35
							BLVRB	3.5	17.85	2.35
							SLC10A3	2.48	12.62	2.35
							IGFBP4	3.83	19.46	2.35
							LEPREL4	3.04	15.44	2.34
							CXCL16	8.75	44.42	2.34
							CBR1	3.46	17.56	2.34
							SMARCD2	14.05	71.21	2.34
							RAB4B-EGLN2	2.57	13	2.34
							KIAA0930	2.97	15.02	2.34
							LAMTOR1	20.24	102.31	2.34
							PIGG	2.71	13.67	2.33
							TBC1D22B	2.94	14.81	2.33
							TEX264	4.73	23.79	2.33
							MFHAS1	3.52	17.7	2.33
							E2F4	18.16	91.31	2.33
							NPM2	2.88	14.48	2.33
							MAU2	3.2	16.08	2.33
							CENPV	18.26	91.74	2.33
							ACOT8	5.95	29.84	2.33
							SNHG8	7.55	37.8	2.32
							HSD3B7	4.33	21.61	2.32
							NFU1	5.07	25.2	2.31
							SRSF4	7.09	35.2	2.31
							FERMT1	4.15	20.59	2.31
							TPST2	2.93	14.53	2.31
							AKIRIN2	5.36	26.53	2.31
							FARSA	12.38	61.19	2.31
							B4GALT5	4.07	20.03	2.3
							SMARCC2	2.27	11.17	2.3
							ATP5D	20.11	98.92	2.3
							FUBP3	5.42	26.66	2.3
							FAM176A	4.73	23.26	2.3
							FLCN	2.62	12.82	2.29
							SLC20A2	4.62	22.51	2.28
							RER1	6.83	33.27	2.28
							GOLGA3	2.7	13.14	2.28
							MYC	25.66	124.63	2.28
							EGR1	3.93	19.08	2.28
							C20orf24	50.64	245.66	2.28
							PLK1	48.4	234.65	2.28
							FAM134A	8.56	41.39	2.27
							PIH1D1	19.02	91.79	2.27
							BCKDHA	4.28	20.64	2.27
							BLOC1S1-RDH5	4.16	20.06	2.27
							IFI6	3.37	16.22	2.27
							ERI3	4.86	23.39	2.27
							SNRNP25	18.13	87.24	2.27
							AZGP1	15.04	72.37	2.27
							TTC15	5.25	25.26	2.27
							ZNF692	2.12	10.2	2.27
							BLOC1S1	6.86	32.95	2.26
							CXXC1	4.65	22.31	2.26
							PATZ1	5.02	24.07	2.26
							MEPCE	4.5	21.55	2.26
							CORO7-PAM16	2.27	10.85	2.26
							IGF2BP1	17.65	84.19	2.25
							KAT8	8.19	38.94	2.25
							AFF4	2.48	11.79	2.25
							DCBLD1	4.07	19.32	2.25
							TOLLIP	5.68	26.95	2.25
							VAMP5	4.79	22.65	2.24
							MSX1	2.79	13.19	2.24
							C12orf49	6.63	31.34	2.24
							GLRX5	18.53	87.58	2.24
							SPG7	7.93	37.46	2.24
							C1QBP	45.07	212.71	2.24
							MRPL9	9.8	46.23	2.24
							TGIF2-C20ORF24	58.44	275.15	2.24
							RRP9	8.82	41.48	2.23
							LIX1L	2.8	13.15	2.23
							NDUFAB1	60.91	285.74	2.23
							STX4	4.66	21.83	2.23
							RANBP1	16.55	77.49	2.23
[truncated: 378 more rows]
