# Supplementary material for: RNA-Seq gene expression profiling of HepG2 cells: the influence of experimental factors and comparison with liver tissue
Source: BMC Genomics. 2014 Dec 15;15(1):1108. doi: 10.1186/1471-2164-15-1108 (PMC4378340; doi:10.1186/1471-2164-15-1108)
Supplement: Supplementary file 5 — Additional file 5: Table S5: Spearman correlation of HepG2 gene expression levels between SOLiD and Helicos. (XLS 28 KB) [file 12864_2014_6832_MOESM5_ESM.xls]

## Sheet: Лист1
Table S5. Spearman correlation of HepG2 gene expression levels between SOLiD and Helicos.
The genes were binned according to their log2 fold change between HepG2 cell line and liver, as detected by SOLiD RNA-Seq
The lower correlation for the last bin is associated with a large fraction of zero-expressed genes.
L2FC range for HepG2 vs. liver	Number of genes in the bin	Spearman correlation
(-Inf,-5]	448	0.85622
(-5,-3]	661	0.863716
(-3,-2]	1000	0.859212
(-2,-1.5]	935	0.873107
(-1.5,-1]	1251	0.858478
(-1,-0.5]	1546	0.903712
(-0.5,0.5]	2737	0.886536
(0.5,1]	1079	0.876338
(1,1.5]	730	0.896318
(1.5,2]	513	0.875606
(2,3]	658	0.879477
(3,5]	755	0.813041
(5, Inf]	1829	0.447147
