# Supplementary material for: RNA-Seq gene expression profiling of HepG2 cells: the influence of experimental factors and comparison with liver tissue
Source: BMC Genomics. 2014 Dec 15;15(1):1108. doi: 10.1186/1471-2164-15-1108 (PMC4378340; doi:10.1186/1471-2164-15-1108)
Supplement: Supplementary file 6 — Additional file 6: Table S6: Spearman correlation between the SOLiD gene expression profiles and the published Illumina RNA-Seq and microarray datasets. (XLS 266 KB) [file 12864_2014_6832_MOESM6_ESM.xls]

## Sheet: Лист1
Table S6. Spearman correlation between the SOLiD gene expression profiles and the published Illumina RNA-Seq and microarray datasets.
	HI1	HI2	HI3	HR_c	L1	L2	HR_m	ENCODE	van Delft et al.	PCB153 treated HepG2 cells at T0, biological replicate 1	PCB153 treated HepG2 cells at T0, biological replicate 2	PCB153 treated HepG2 cells at T0, biological replicate 3	PCB153 treated HepG2 cells at T0.5, biological replicate 1	PCB153 treated HepG2 cells at T0.5, biological replicate 2	PCB153 treated HepG2 cells at T0.5, biological replicate 3	PCB153 treated HepG2 cells at T1.5, biological replicate 1	PCB153 treated HepG2 cells at T1.5, biological replicate 2	PCB153 treated HepG2 cells at T6, biological replicate 1	PCB153 treated HepG2 cells at T6, biological replicate 2	PCB153 treated HepG2 cells at T18, biological replicate 1	PCB153 treated HepG2 cells at T18, biological replicate 2	PCB153 treated HepG2 cells at T18, biological replicate 3	HepG2 cells at T18 Control, biological replicate 1	HepG2 cells at T18 Control, biological replicate 2	HepG2 cells at T18 Control, biological replicate 3	PCB77 treated HepG2 cells at T0, biological replicate 1	PCB77 treated HepG2 cells at T0, biological replicate 2	PCB77 treated HepG2 cells at T0, biological replicate 3	PCB77 treated HepG2 cells at T0.5, biological replicate 1	PCB77 treated HepG2 cells at T0.5, biological replicate 2	PCB77 treated HepG2 cells at T0.5, biological replicate 3	PCB77 treated HepG2 cells at T6, biological replicate 1	PCB77 treated HepG2 cells at T6, biological replicate 2	PCB77 treated HepG2 cells at T6, biological replicate 3	PCB77 treated HepG2 cells at T24, biological replicate 1	PCB77 treated HepG2 cells at T24, biological replicate 2	PCB77 treated HepG2 cells at T24, biological replicate 3	human_hepatocyte_vehicle_donorA_24hr_prep1	human_hepatocyte_vehicle_donorA_24hr_prep2	human_hepatocyte_vehicle_donorB_24hr_prep1	human_hepatocyte_vehicle_donorB_24hr_prep2	human_hepatocyte_400uM_Ciprofloxacin_donorA_24hr_prep1	human_hepatocyte_400uM_Ciprofloxacin_donorA_24hr_prep2	human_hepatocyte_400uM_clinafloxacin_donorA_24hr_prep1	human_hepatocyte_400uM_clinafloxacin_donorA_24hr_prep2	human_hepatocyte_gatifloxacin_donorA_24hr_prep1	human_hepatocyte_400uM_gatifloxacin_donorA_24hr_prep2	human_hepatocyte_400uM_grepafloxacin_donorA_24hr_prep1	human_hepatocyte_400uM_grepafloxacin_donorA_24hr_prep2
HI1	1	0.982204	0.985771	0.889128	0.741217	0.739315	0.972074	0.926595	0.911947	0.846471	0.840894	0.837142	0.8456	0.842559	0.837331	0.843049	0.839355	0.842119	0.846775	0.845023	0.837679	0.83574	0.842357	0.836884	0.839835	0.83776	0.846662	0.853509	0.842631	0.848065	0.840572	0.843252	0.845555	0.845066	0.802256	0.842684	0.801435	0.634401	0.65331	0.652082	0.646065	0.6354	0.629895	0.616186	0.610232	0.628146	0.65075	0.580841	0.589529
HI2	0.982204	1	0.987591	0.911117	0.726215	0.724438	0.958037	0.914705	0.893583	0.849454	0.84405	0.840681	0.847404	0.845498	0.840015	0.843004	0.840927	0.841562	0.849381	0.845362	0.840079	0.837759	0.844325	0.839729	0.841881	0.847315	0.850459	0.858921	0.84718	0.850443	0.8475	0.850443	0.850286	0.85126	0.816826	0.848983	0.819817	0.643636	0.662098	0.659734	0.656932	0.646271	0.640833	0.626562	0.621619	0.637235	0.661118	0.587269	0.597464
HI3	0.985771	0.987591	1	0.90452	0.72959	0.727355	0.964513	0.920252	0.902423	0.847761	0.842709	0.83992	0.847024	0.844896	0.838782	0.842258	0.839431	0.842425	0.848939	0.845173	0.838237	0.836322	0.842821	0.838092	0.840542	0.844128	0.849781	0.85712	0.84549	0.850084	0.845702	0.848318	0.849817	0.849629	0.812695	0.846952	0.813976	0.640456	0.659092	0.656814	0.653258	0.642527	0.636852	0.622993	0.617039	0.633919	0.657714	0.584934	0.595685
HR_c	0.889128	0.911117	0.90452	1	0.664075	0.662286	0.869955	0.830133	0.794768	0.804501	0.796298	0.795184	0.800897	0.798948	0.792253	0.793481	0.790759	0.791131	0.803086	0.788842	0.786865	0.785831	0.79336	0.791258	0.788046	0.815914	0.80576	0.814358	0.807001	0.810201	0.811984	0.811854	0.809565	0.814256	0.78858	0.812205	0.797984	0.636747	0.649345	0.647437	0.647149	0.635961	0.632281	0.619518	0.615876	0.628611	0.651543	0.577655	0.590587
L1	0.741217	0.726215	0.72959	0.664075	1	0.994685	0.736038	0.716365	0.669023	0.632078	0.627025	0.627428	0.632236	0.633137	0.627217	0.649078	0.650057	0.640665	0.647565	0.631609	0.625779	0.623609	0.627445	0.619808	0.621378	0.625898	0.632461	0.637265	0.62676	0.641599	0.628982	0.625025	0.635043	0.633217	0.603978	0.640275	0.596797	0.67903	0.700482	0.714103	0.710939	0.669611	0.664008	0.656299	0.653821	0.671928	0.694538	0.633829	0.64556
L2	0.739315	0.724438	0.727355	0.662286	0.994685	1	0.734167	0.714755	0.66565	0.630983	0.626197	0.626191	0.63109	0.631902	0.626484	0.648507	0.649657	0.639879	0.647193	0.630092	0.624643	0.622806	0.625677	0.618961	0.620616	0.624182	0.631247	0.635966	0.62521	0.640045	0.627341	0.623351	0.633313	0.631648	0.601672	0.639351	0.596527	0.680352	0.701806	0.714688	0.711698	0.671151	0.665364	0.656979	0.655397	0.672986	0.695486	0.635638	0.646753
HR_m	0.972074	0.958037	0.964513	0.869955	0.736038	0.734167	1	0.92339	0.916048	0.84823	0.843156	0.838826	0.848297	0.844797	0.839889	0.84443	0.84079	0.843845	0.848094	0.848889	0.84147	0.838458	0.843212	0.83887	0.838936	0.834602	0.846917	0.852738	0.84221	0.849772	0.840359	0.842696	0.847226	0.843758	0.796687	0.841928	0.792627	0.628469	0.649574	0.649328	0.641029	0.632317	0.625769	0.613963	0.606363	0.624682	0.647678	0.576838	0.588392
ENCODE	0.926595	0.914705	0.920252	0.830133	0.716365	0.714755	0.92339	1	0.908186	0.844132	0.837845	0.834526	0.841766	0.841175	0.836185	0.845915	0.844933	0.839455	0.846294	0.844158	0.839987	0.834133	0.840647	0.838803	0.839426	0.829868	0.840372	0.847593	0.836975	0.845699	0.835198	0.836274	0.839023	0.840203	0.80116	0.84657	0.799746	0.638921	0.658688	0.658922	0.651499	0.640302	0.636629	0.624872	0.617854	0.633796	0.655985	0.589724	0.600525
van Delft et al.	0.911947	0.893583	0.902423	0.794768	0.669023	0.66565	0.916048	0.908186	1	0.821353	0.816346	0.812972	0.820355	0.818359	0.81395	0.818363	0.814235	0.821669	0.823707	0.824848	0.820122	0.813958	0.815988	0.811084	0.815025	0.805774	0.819461	0.825407	0.815928	0.82386	0.812105	0.817728	0.818116	0.818018	0.766201	0.811299	0.7645	0.590514	0.612683	0.617995	0.605693	0.596352	0.590816	0.578969	0.571287	0.587368	0.611311	0.532489	0.546357
PCB153 treated HepG2 cells at T0, biological replicate 1	0.846471	0.849454	0.847761	0.804501	0.632078	0.630983	0.84823	0.844132	0.821353	1	0.968312	0.966816	0.969064	0.970596	0.966357	0.956329	0.952767	0.953561	0.955779	0.948517	0.950407	0.951733	0.953359	0.950257	0.952364	0.953536	0.955763	0.956599	0.958046	0.95443	0.952569	0.952384	0.957189	0.950542	0.912948	0.955752	0.928298	0.730417	0.742224	0.740374	0.731438	0.730098	0.731119	0.717925	0.70839	0.726047	0.744884	0.679256	0.68456
PCB153 treated HepG2 cells at T0, biological replicate 2	0.840894	0.84405	0.842709	0.796298	0.627025	0.626197	0.843156	0.837845	0.816346	0.968312	1	0.970047	0.97089	0.970693	0.969507	0.954976	0.949561	0.950501	0.956186	0.946177	0.950506	0.950839	0.952528	0.952509	0.951683	0.953394	0.956909	0.95736	0.956396	0.954238	0.954878	0.95198	0.959703	0.948107	0.909644	0.956805	0.927682	0.725488	0.738417	0.73603	0.727227	0.726339	0.726329	0.713947	0.703495	0.721728	0.739558	0.676327	0.679772
PCB153 treated HepG2 cells at T0, biological replicate 3	0.837142	0.840681	0.83992	0.795184	0.627428	0.626191	0.838826	0.834526	0.812972	0.966816	0.970047	1	0.971038	0.969755	0.969959	0.9562	0.948291	0.948079	0.956288	0.94781	0.950107	0.949953	0.951304	0.951214	0.950067	0.955751	0.958335	0.958467	0.959025	0.957579	0.954344	0.951963	0.960338	0.949662	0.91151	0.957215	0.930643	0.728022	0.741763	0.737487	0.7308	0.730033	0.728684	0.717814	0.706445	0.726051	0.742055	0.678647	0.68327
PCB153 treated HepG2 cells at T0.5, biological replicate 1	0.8456	0.847404	0.847024	0.800897	0.632236	0.63109	0.848297	0.841766	0.820355	0.969064	0.97089	0.971038	1	0.971205	0.97137	0.957989	0.953019	0.953076	0.95806	0.948959	0.953261	0.95274	0.954045	0.952586	0.953754	0.954343	0.960173	0.958646	0.958774	0.95739	0.955263	0.952669	0.960705	0.949494	0.909261	0.956708	0.927947	0.731526	0.744078	0.740228	0.731162	0.731673	0.732098	0.71858	0.71092	0.72827	0.744869	0.681028	0.684418
PCB153 treated HepG2 cells at T0.5, biological replicate 2	0.842559	0.845498	0.844896	0.798948	0.633137	0.631902	0.844797	0.841175	0.818359	0.970596	0.970693	0.969755	0.971205	1	0.968752	0.957171	0.953273	0.953722	0.956777	0.949035	0.952159	0.951994	0.953359	0.952066	0.951676	0.952438	0.957243	0.956201	0.956016	0.954559	0.953442	0.951062	0.958199	0.949049	0.910667	0.957609	0.927686	0.730153	0.742542	0.740368	0.730762	0.729944	0.730255	0.718934	0.709434	0.725887	0.743621	0.680364	0.684317
PCB153 treated HepG2 cells at T0.5, biological replicate 3	0.837331	0.840015	0.838782	0.792253	0.627217	0.626484	0.839889	0.836185	0.81395	0.966357	0.969507	0.969959	0.97137	0.968752	1	0.957503	0.951938	0.950908	0.956467	0.947011	0.94959	0.952022	0.952771	0.951271	0.952585	0.951698	0.956664	0.957546	0.956882	0.955061	0.954228	0.950866	0.959148	0.948121	0.909484	0.954605	0.929294	0.729485	0.742071	0.737601	0.730138	0.729958	0.730412	0.717605	0.708587	0.727418	0.744176	0.680847	0.682796
PCB153 treated HepG2 cells at T1.5, biological replicate 1	0.843049	0.843004	0.842258	0.793481	0.649078	0.648507	0.84443	0.845915	0.818363	0.956329	0.954976	0.9562	0.957989	0.957171	0.957503	1	0.959049	0.951767	0.957072	0.942989	0.947238	0.945059	0.944391	0.943804	0.944605	0.942211	0.94733	0.947951	0.94867	0.947812	0.944099	0.941608	0.94733	0.941368	0.90661	0.952626	0.921399	0.740421	0.754589	0.752253	0.744608	0.740887	0.741059	0.729244	0.721303	0.739796	0.7558	0.692563	0.695058
PCB153 treated HepG2 cells at T1.5, biological replicate 2	0.839355	0.840927	0.839431	0.790759	0.650057	0.649657	0.84079	0.844933	0.814235	0.952767	0.949561	0.948291	0.953019	0.953273	0.951938	0.959049	1	0.957564	0.955099	0.942005	0.947812	0.945389	0.948032	0.945472	0.944872	0.93481	0.941498	0.94029	0.941572	0.940677	0.935612	0.936306	0.93869	0.931623	0.903463	0.945652	0.914711	0.730897	0.742359	0.743124	0.735414	0.729697	0.729438	0.716141	0.71064	0.72746	0.744519	0.68241	0.68636
PCB153 treated HepG2 cells at T6, biological replicate 1	0.842119	0.841562	0.842425	0.791131	0.640665	0.639879	0.843845	0.839455	0.821669	0.953561	0.950501	0.948079	0.953076	0.953722	0.950908	0.951767	0.957564	1	0.956276	0.942951	0.949508	0.949121	0.948822	0.947321	0.946758	0.935637	0.941237	0.944832	0.943807	0.942601	0.941201	0.938999	0.940311	0.937014	0.898099	0.941931	0.908377	0.728734	0.741109	0.740658	0.732168	0.728605	0.72835	0.715483	0.709186	0.726235	0.744331	0.681073	0.684164
PCB153 treated HepG2 cells at T6, biological replicate 2	0.846775	0.849381	0.848939	0.803086	0.647565	0.647193	0.848094	0.846294	0.823707	0.955779	0.956186	0.956288	0.95806	0.956777	0.956467	0.957072	0.955099	0.956276	1	0.943332	0.949502	0.948127	0.948996	0.94813	0.95046	0.949785	0.952324	0.952895	0.953297	0.951217	0.951007	0.949285	0.953936	0.946085	0.908786	0.952714	0.921426	0.734725	0.748995	0.748752	0.73918	0.735405	0.736021	0.724	0.713167	0.734549	0.750705	0.682803	0.688194
PCB153 treated HepG2 cells at T18, biological replicate 1	0.845023	0.845362	0.845173	0.788842	0.631609	0.630092	0.848889	0.844158	0.824848	0.948517	0.946177	0.94781	0.948959	0.949035	0.947011	0.942989	0.942005	0.942951	0.943332	1	0.954662	0.953726	0.953736	0.950531	0.95264	0.93629	0.939875	0.940259	0.941533	0.941886	0.936221	0.938699	0.943303	0.935082	0.897152	0.941174	0.906292	0.720771	0.732547	0.730272	0.720586	0.721665	0.720854	0.708545	0.701186	0.716376	0.734272	0.672112	0.676238
PCB153 treated HepG2 cells at T18, biological replicate 2	0.837679	0.840079	0.838237	0.786865	0.625779	0.624643	0.84147	0.839987	0.820122	0.950407	0.950506	0.950107	0.953261	0.952159	0.94959	0.947238	0.947812	0.949508	0.949502	0.954662	1	0.960689	0.95832	0.957677	0.958742	0.939436	0.943327	0.944483	0.945722	0.943733	0.939451	0.938157	0.94273	0.938445	0.901255	0.943468	0.913113	0.723528	0.733586	0.732331	0.723769	0.723444	0.723353	0.712101	0.702922	0.717407	0.7363	0.675403	0.678966
PCB153 treated HepG2 cells at T18, biological replicate 3	0.83574	0.837759	0.836322	0.785831	0.623609	0.622806	0.838458	0.834133	0.813958	0.951733	0.950839	0.949953	0.95274	0.951994	0.952022	0.945059	0.945389	0.949121	0.948127	0.953726	0.960689	1	0.956726	0.955301	0.954469	0.939144	0.942136	0.944829	0.944514	0.943147	0.939698	0.93817	0.944838	0.937037	0.899898	0.943791	0.911725	0.728229	0.73901	0.739395	0.728324	0.72895	0.72895	0.717528	0.707663	0.722693	0.740936	0.680296	0.684623
HepG2 cells at T18 Control, biological replicate 1	0.842357	0.844325	0.842821	0.79336	0.627445	0.625677	0.843212	0.840647	0.815988	0.953359	0.952528	0.951304	0.954045	0.953359	0.952771	0.944391	0.948032	0.948822	0.948996	0.953736	0.95832	0.956726	1	0.959958	0.959141	0.940718	0.942876	0.944702	0.945094	0.943399	0.940981	0.938831	0.943252	0.935304	0.898758	0.941235	0.90996	0.717046	0.728283	0.728363	0.719248	0.716893	0.717562	0.705475	0.696997	0.713544	0.730346	0.669213	0.674882
HepG2 cells at T18 Control, biological replicate 2	0.836884	0.839729	0.838092	0.791258	0.619808	0.618961	0.83887	0.838803	0.811084	0.950257	0.952509	0.951214	0.952586	0.952066	0.951271	0.943804	0.945472	0.947321	0.94813	0.950531	0.957677	0.955301	0.959958	1	0.958867	0.940983	0.942834	0.94473	0.94402	0.942056	0.940002	0.93923	0.943577	0.936753	0.901697	0.941946	0.911053	0.722513	0.731551	0.729359	0.721001	0.721052	0.719627	0.709456	0.700392	0.715278	0.732035	0.672775	0.675866
HepG2 cells at T18 Control, biological replicate 3	0.839835	0.841881	0.840542	0.788046	0.621378	0.620616	0.838936	0.839426	0.815025	0.952364	0.951683	0.950067	0.953754	0.951676	0.952585	0.944605	0.944872	0.946758	0.95046	0.95264	0.958742	0.954469	0.959141	0.958867	1	0.942249	0.943436	0.944509	0.944969	0.944216	0.941324	0.94016	0.946093	0.938514	0.900572	0.94069	0.912434	0.714493	0.726323	0.725246	0.715217	0.715593	0.716295	0.70523	0.695973	0.710647	0.728608	0.666617	0.670625
PCB77 treated HepG2 cells at T0, biological replicate 1	0.83776	0.847315	0.844128	0.815914	0.625898	0.624182	0.834602	0.829868	0.805774	0.953536	0.953394	0.955751	0.954343	0.952438	0.951698	0.942211	0.93481	0.935637	0.949785	0.93629	0.939436	0.939144	0.940718	0.940983	0.942249	1	0.959451	0.95972	0.959757	0.956203	0.959565	0.954911	0.961018	0.95284	0.917484	0.953	0.936774	0.734416	0.744071	0.743782	0.737846	0.731722	0.732089	0.719703	0.710616	0.729596	0.744687	0.680072	0.683623
PCB77 treated HepG2 cells at T0, biological replicate 2	0.846662	0.850459	0.849781	0.80576	0.632461	0.631247	0.846917	0.840372	0.819461	0.955763	0.956909	0.958335	0.960173	0.957243	0.956664	0.94733	0.941498	0.941237	0.952324	0.939875	0.943327	0.942136	0.942876	0.942834	0.943436	0.959451	1	0.959141	0.960098	0.959923	0.957898	0.955767	0.958111	0.953115	0.906502	0.95084	0.924497	0.73632	0.748518	0.74495	0.736707	0.735219	0.735598	0.722537	0.713931	0.73235	0.747525	0.684014	0.687987
PCB77 treated HepG2 cells at T0, biological replicate 3	0.853509	0.858921	0.85712	0.814358	0.637265	0.635966	0.852738	0.847593	0.825407	0.956599	0.95736	0.958467	0.958646	0.956201	0.957546	0.947951	0.94029	0.944832	0.952895	0.940259	0.944483	0.944829	0.944702	0.94473	0.944509	0.95972	0.959141	1	0.959385	0.957	0.961992	0.955865	0.960195	0.954496	0.913393	0.951978	0.933708	0.727306	0.739182	0.738648	0.732039	0.726984	0.727604	0.714791	0.70368	0.724918	0.741519	0.676023	0.679483
PCB77 treated HepG2 cells at T0.5, biological replicate 1	0.842631	0.84718	0.84549	0.807001	0.62676	0.62521	0.84221	0.836975	0.815928	0.958046	0.956396	0.959025	0.958774	0.956016	0.956882	0.94867	0.941572	0.943807	0.953297	0.941533	0.945722	0.944514	0.945094	0.94402	0.944969	0.959757	0.960098	0.959385	1	0.958497	0.961676	0.954979	0.961937	0.954907	0.912892	0.952361	0.92824	0.729028	0.74039	0.740837	0.733449	0.727187	0.727444	0.715296	0.704656	0.725793	0.74262	0.67582	0.67926
PCB77 treated HepG2 cells at T0.5, biological replicate 2	0.848065	0.850443	0.850084	0.810201	0.641599	0.640045	0.849772	0.845699	0.82386	0.95443	0.954238	0.957579	0.95739	0.954559	0.955061	0.947812	0.940677	0.942601	0.951217	0.941886	0.943733	0.943147	0.943399	0.942056	0.944216	0.956203	0.959923	0.957	0.958497	1	0.957587	0.953346	0.960875	0.953056	0.906142	0.952672	0.921012	0.73434	0.747795	0.746656	0.73775	0.735514	0.73546	0.721906	0.710647	0.733585	0.749029	0.68534	0.689347
PCB77 treated HepG2 cells at T0.5, biological replicate 3	0.840572	0.8475	0.845702	0.811984	0.628982	0.627341	0.840359	0.835198	0.812105	0.952569	0.954878	0.954344	0.955263	0.953442	0.954228	0.944099	0.935612	0.941201	0.951007	0.936221	0.939451	0.939698	0.940981	0.940002	0.941324	0.959565	0.957898	0.961992	0.961676	0.957587	1	0.957571	0.960576	0.955903	0.91267	0.952905	0.933886	0.733102	0.744356	0.7438	0.737735	0.732403	0.73288	0.720062	0.709387	0.730788	0.747854	0.680048	0.685506
PCB77 treated HepG2 cells at T6, biological replicate 1	0.843252	0.850443	0.848318	0.811854	0.625025	0.623351	0.842696	0.836274	0.817728	0.952384	0.95198	0.951963	0.952669	0.951062	0.950866	0.941608	0.936306	0.938999	0.949285	0.938699	0.938157	0.93817	0.938831	0.93923	0.94016	0.954911	0.955767	0.955865	0.954979	0.953346	0.957571	1	0.957421	0.955868	0.910923	0.94953	0.929172	0.729024	0.740893	0.739535	0.732843	0.729319	0.729944	0.715998	0.706173	0.725138	0.742894	0.679476	0.6804
PCB77 treated HepG2 cells at T6, biological replicate 2	0.845555	0.850286	0.849817	0.809565	0.635043	0.633313	0.847226	0.839023	0.818116	0.957189	0.959703	0.960338	0.960705	0.958199	0.959148	0.94733	0.93869	0.940311	0.953936	0.943303	0.94273	0.944838	0.943252	0.943577	0.946093	0.961018	0.958111	0.960195	0.961937	0.960875	0.960576	0.957421	1	0.957714	0.912964	0.957076	0.930848	0.732773	0.745411	0.743166	0.735463	0.732735	0.733976	0.722408	0.711675	0.730753	0.748005	0.682568	0.684454
PCB77 treated HepG2 cells at T6, biological replicate 3	0.845066	0.85126	0.849629	0.814256	0.633217	0.631648	0.843758	0.840203	0.818018	0.950542	0.948107	0.949662	0.949494	0.949049	0.948121	0.941368	0.931623	0.937014	0.946085	0.935082	0.938445	0.937037	0.935304	0.936753	0.938514	0.95284	0.953115	0.954496	0.954907	0.953056	0.955903	0.955868	0.957714	1	0.910263	0.953804	0.928651	0.731815	0.744131	0.742516	0.736337	0.732901	0.73432	0.720148	0.711661	0.730595	0.746727	0.681277	0.683635
PCB77 treated HepG2 cells at T24, biological replicate 1	0.802256	0.816826	0.812695	0.78858	0.603978	0.601672	0.796687	0.80116	0.766201	0.912948	0.909644	0.91151	0.909261	0.910667	0.909484	0.90661	0.903463	0.898099	0.908786	0.897152	0.901255	0.899898	0.898758	0.901697	0.900572	0.917484	0.906502	0.913393	0.912892	0.906142	0.91267	0.910923	0.912964	0.910263	1	0.92341	0.917396	0.719944	0.731602	0.730489	0.724144	0.723186	0.722018	0.711585	0.704116	0.718421	0.737113	0.671693	0.6754
PCB77 treated HepG2 cells at T24, biological replicate 2	0.842684	0.848983	0.846952	0.812205	0.640275	0.639351	0.841928	0.84657	0.811299	0.955752	0.956805	0.957215	0.956708	0.957609	0.954605	0.952626	0.945652	0.941931	0.952714	0.941174	0.943468	0.943791	0.941235	0.941946	0.94069	0.953	0.95084	0.951978	0.952361	0.952672	0.952905	0.94953	0.957076	0.953804	0.92341	1	0.938474	0.743927	0.754501	0.753649	0.746285	0.743641	0.744932	0.73224	0.722608	0.741019	0.757112	0.691797	0.6961
PCB77 treated HepG2 cells at T24, biological replicate 3	0.801435	0.819817	0.813976	0.797984	0.596797	0.596527	0.792627	0.799746	0.7645	0.928298	0.927682	0.930643	0.927947	0.927686	0.929294	0.921399	0.914711	0.908377	0.921426	0.906292	0.913113	0.911725	0.90996	0.911053	0.912434	0.936774	0.924497	0.933708	0.92824	0.921012	0.933886	0.929172	0.930848	0.928651	0.917396	0.938474	1	0.731076	0.739404	0.738431	0.735037	0.731406	0.732757	0.719725	0.713077	0.727306	0.744623	0.678722	0.683041
human_hepatocyte_vehicle_donorA_24hr_prep1	0.634401	0.643636	0.640456	0.636747	0.67903	0.680352	0.628469	0.638921	0.590514	0.730417	0.725488	0.728022	0.731526	0.730153	0.729485	0.740421	0.730897	0.728734	0.734725	0.720771	0.723528	0.728229	0.717046	0.722513	0.714493	0.734416	0.73632	0.727306	0.729028	0.73434	0.733102	0.729024	0.732773	0.731815	0.719944	0.743927	0.731076	1	0.970017	0.946669	0.948921	0.954028	0.954291	0.948898	0.945314	0.955607	0.960481	0.918011	0.924578
human_hepatocyte_vehicle_donorA_24hr_prep2	0.65331	0.662098	0.659092	0.649345	0.700482	0.701806	0.649574	0.658688	0.612683	0.742224	0.738417	0.741763	0.744078	0.742542	0.742071	0.754589	0.742359	0.741109	0.748995	0.732547	0.733586	0.73901	0.728283	0.731551	0.726323	0.744071	0.748518	0.739182	0.74039	0.747795	0.744356	0.740893	0.745411	0.744131	0.731602	0.754501	0.739404	0.970017	1	0.955949	0.957698	0.958253	0.956117	0.949352	0.944205	0.96128	0.968441	0.91554	0.919249
human_hepatocyte_vehicle_donorB_24hr_prep1	0.652082	0.659734	0.656814	0.647437	0.714103	0.714688	0.649328	0.658922	0.617995	0.740374	0.73603	0.737487	0.740228	0.740368	0.737601	0.752253	0.743124	0.740658	0.748752	0.730272	0.732331	0.739395	0.728363	0.729359	0.725246	0.743782	0.74495	0.738648	0.740837	0.746656	0.7438	0.739535	0.743166	0.742516	0.730489	0.753649	0.738431	0.946669	0.955949	1	0.968679	0.93714	0.937949	0.933553	0.926389	0.944528	0.95511	0.900778	0.901269
human_hepatocyte_vehicle_donorB_24hr_prep2	0.646065	0.656932	0.653258	0.647149	0.710939	0.711698	0.641029	0.651499	0.605693	0.731438	0.727227	0.7308	0.731162	0.730762	0.730138	0.744608	0.735414	0.732168	0.73918	0.720586	0.723769	0.728324	0.719248	0.721001	0.715217	0.737846	0.736707	0.732039	0.733449	0.73775	0.737735	0.732843	0.735463	0.736337	0.724144	0.746285	0.735037	0.948921	0.957698	0.968679	1	0.937841	0.935525	0.931521	0.926741	0.940632	0.951661	0.896207	0.903576
human_hepatocyte_400uM_Ciprofloxacin_donorA_24hr_prep1	0.6354	0.646271	0.642527	0.635961	0.669611	0.671151	0.632317	0.640302	0.596352	0.730098	0.726339	0.730033	0.731673	0.729944	0.729958	0.740887	0.729697	0.728605	0.735405	0.721665	0.723444	0.72895	0.716893	0.721052	0.715593	0.731722	0.735219	0.726984	0.727187	0.735514	0.732403	0.729319	0.732735	0.732901	0.723186	0.743641	0.731406	0.954028	0.958253	0.93714	0.937841	1	0.968964	0.96039	0.954989	0.957076	0.961765	0.931018	0.930916
human_hepatocyte_400uM_Ciprofloxacin_donorA_24hr_prep2	0.629895	0.640833	0.636852	0.632281	0.664008	0.665364	0.625769	0.636629	0.590816	0.731119	0.726329	0.728684	0.732098	0.730255	0.730412	0.741059	0.729438	0.72835	0.736021	0.720854	0.723353	0.72895	0.717562	0.719627	0.716295	0.732089	0.735598	0.727604	0.727444	0.73546	0.73288	0.729944	0.733976	0.73432	0.722018	0.744932	0.732757	0.954291	0.956117	0.937949	0.935525	0.968964	1	0.962575	0.956726	0.959816	0.959624	0.933923	0.931528
human_hepatocyte_400uM_clinafloxacin_donorA_24hr_prep1	0.616186	0.626562	0.622993	0.619518	0.656299	0.656979	0.613963	0.624872	0.578969	0.717925	0.713947	0.717814	0.71858	0.718934	0.717605	0.729244	0.716141	0.715483	0.724	0.708545	0.712101	0.717528	0.705475	0.709456	0.70523	0.719703	0.722537	0.714791	0.715296	0.721906	0.720062	0.715998	0.722408	0.720148	0.711585	0.73224	0.719725	0.948898	0.949352	0.933553	0.931521	0.96039	0.962575	1	0.961606	0.9544	0.958022	0.927966	0.927832
human_hepatocyte_400uM_clinafloxacin_donorA_24hr_prep2	0.610232	0.621619	0.617039	0.615876	0.653821	0.655397	0.606363	0.617854	0.571287	0.70839	0.703495	0.706445	0.71092	0.709434	0.708587	0.721303	0.71064	0.709186	0.713167	0.701186	0.702922	0.707663	0.696997	0.700392	0.695973	0.710616	0.713931	0.70368	0.704656	0.710647	0.709387	0.706173	0.711675	0.711661	0.704116	0.722608	0.713077	0.945314	0.944205	0.926389	0.926741	0.954989	0.956726	0.961606	1	0.948415	0.950569	0.925537	0.927556
human_hepatocyte_gatifloxacin_donorA_24hr_prep1	0.628146	0.637235	0.633919	0.628611	0.671928	0.672986	0.624682	0.633796	0.587368	0.726047	0.721728	0.726051	0.72827	0.725887	0.727418	0.739796	0.72746	0.726235	0.734549	0.716376	0.717407	0.722693	0.713544	0.715278	0.710647	0.729596	0.73235	0.724918	0.725793	0.733585	0.730788	0.725138	0.730753	0.730595	0.718421	0.741019	0.727306	0.955607	0.96128	0.944528	0.940632	0.957076	0.959816	0.9544	0.948415	1	0.963381	0.924713	0.922641
human_hepatocyte_400uM_gatifloxacin_donorA_24hr_prep2	0.65075	0.661118	0.657714	0.651543	0.694538	0.695486	0.647678	0.655985	0.611311	0.744884	0.739558	0.742055	0.744869	0.743621	0.744176	0.7558	0.744519	0.744331	0.750705	0.734272	0.7363	0.740936	0.730346	0.732035	0.728608	0.744687	0.747525	0.741519	0.74262	0.749029	0.747854	0.742894	0.748005	0.746727	0.737113	0.757112	0.744623	0.960481	0.968441	0.95511	0.951661	0.961765	0.959624	0.958022	0.950569	0.963381	1	0.920763	0.925157
human_hepatocyte_400uM_grepafloxacin_donorA_24hr_prep1	0.580841	0.587269	0.584934	0.577655	0.633829	0.635638	0.576838	0.589724	0.532489	0.679256	0.676327	0.678647	0.681028	0.680364	0.680847	0.692563	0.68241	0.681073	0.682803	0.672112	0.675403	0.680296	0.669213	0.672775	0.666617	0.680072	0.684014	0.676023	0.67582	0.68534	0.680048	0.679476	0.682568	0.681277	0.671693	0.691797	0.678722	0.918011	0.91554	0.900778	0.896207	0.931018	0.933923	0.927966	0.925537	0.924713	0.920763	1	0.94438
human_hepatocyte_400uM_grepafloxacin_donorA_24hr_prep2	0.589529	0.597464	0.595685	0.590587	0.64556	0.646753	0.588392	0.600525	0.546357	0.68456	0.679772	0.68327	0.684418	0.684317	0.682796	0.695058	0.68636	0.684164	0.688194	0.676238	0.678966	0.684623	0.674882	0.675866	0.670625	0.683623	0.687987	0.679483	0.67926	0.689347	0.685506	0.6804	0.684454	0.683635	0.6754	0.6961	0.683041	0.924578	0.919249	0.901269	0.903576	0.930916	0.931528	0.927832	0.927556	0.922641	0.925157	0.94438	1
human_hepatocyte_400uM_levofloxacin_donorA_24hr_prep1	0.631984	0.643178	0.639895	0.63654	0.672405	0.672988	0.629082	0.637585	0.592343	0.732456	0.728255	0.732191	0.733079	0.732876	0.73435	0.744245	0.733671	0.73182	0.73854	0.723796	0.726329	0.73265	0.720506	0.723281	0.717608	0.736693	0.738232	0.729137	0.731428	0.738972	0.736567	0.732298	0.736624	0.735687	0.726267	0.747102	0.736233	0.959554	0.965554	0.951301	0.946377	0.956545	0.960341	0.955335	0.949716	0.963999	0.967643	0.924192	0.922818
human_hepatocyte_400uM_levofloxacin_donorA_24hr_prep2	0.630048	0.641503	0.638293	0.636793	0.671117	0.6723	0.624917	0.63348	0.586965	0.729621	0.724574	0.727984	0.728384	0.72812	0.728342	0.738496	0.72782	0.728536	0.733881	0.718528	0.719806	0.726227	0.714856	0.717722	0.712849	0.73108	0.734618	0.726329	0.726282	0.732744	0.732508	0.728036	0.731732	0.73143	0.721957	0.743087	0.733543	0.961365	0.963144	0.941978	0.944104	0.954125	0.95513	0.950154	0.946426	0.955821	0.958723	0.919754	0.92454
human_hepatocyte_400uM_Trovafloxacin_donorA_24hr_prep1	0.572746	0.582527	0.578824	0.581464	0.626955	0.627955	0.568522	0.584197	0.529579	0.677284	0.675743	0.679419	0.680366	0.680849	0.678587	0.690321	0.681421	0.67793	0.688337	0.669144	0.67351	0.677291	0.6677	0.670708	0.667258	0.678143	0.682377	0.674306	0.673925	0.680436	0.678751	0.674571	0.680454	0.678677	0.673345	0.691729	0.682175	0.92181	0.920763	0.900114	0.903951	0.921742	0.922878	0.928274	0.925999	0.922344	0.919061	0.905892	0.911891
human_hepatocyte_400uM_Trovafloxacin_donorA_24hr_prep2	0.583854	0.592793	0.588756	0.587124	0.63771	0.638104	0.580324	0.59337	0.541801	0.684866	0.682266	0.686818	0.687869	0.687719	0.686715	0.700726	0.691077	0.686589	0.694214	0.677722	0.681387	0.687206	0.676232	0.679514	0.674003	0.687288	0.691407	0.681862	0.683579	0.690106	0.686289	0.682641	0.688717	0.687832	0.679104	0.699845	0.685607	0.919337	0.919551	0.906055	0.90152	0.92629	0.932883	0.934165	0.930619	0.926224	0.923483	0.919689	0.913245
human_hepatocyte_400uM_Trovafloxacin_donorB_24hr_prep1	0.560668	0.572005	0.569538	0.57591	0.610927	0.61095	0.558249	0.574311	0.517204	0.66644	0.667201	0.671606	0.672501	0.671481	0.67037	0.679157	0.672001	0.669756	0.677205	0.659957	0.665166	0.666427	0.657228	0.664694	0.659548	0.674482	0.674701	0.666327	0.669337	0.672848	0.674004	0.670588	0.675195	0.674804	0.667926	0.684195	0.675355	0.893328	0.894361	0.889081	0.898184	0.90033	0.904431	0.909234	0.905977	0.898595	0.895394	0.882428	0.887115
human_hepatocyte_400uM_Trovafloxacin_donorB_24hr_prep2	0.590521	0.599915	0.59676	0.596648	0.639582	0.640217	0.587674	0.603667	0.551127	0.689642	0.688211	0.691151	0.693548	0.691185	0.689834	0.701411	0.693229	0.69099	0.699067	0.682273	0.684462	0.688301	0.680402	0.684235	0.681351	0.69372	0.695422	0.687351	0.689237	0.694413	0.693157	0.689257	0.693733	0.692878	0.68523	0.704486	0.69323	0.904404	0.907046	0.912691	0.909012	0.911248	0.919119	0.922364	0.916815	0.911194	0.91231	0.893243	0.894382
HepG2_500uM_Ciprofloxacin_24hr_prep1	0.724692	0.735358	0.733705	0.707562	0.563566	0.563505	0.721591	0.729244	0.695966	0.838005	0.835749	0.837772	0.837552	0.836265	0.83711	0.83632	0.82701	0.827866	0.83609	0.826519	0.831134	0.831578	0.827435	0.830557	0.827939	0.835598	0.835196	0.83119	0.832773	0.83655	0.835903	0.831654	0.834119	0.830913	0.814658	0.837248	0.82892	0.804731	0.808098	0.797822	0.801887	0.818212	0.817962	0.809417	0.805493	0.806051	0.814128	0.778391	0.781201
HepG2_800uM_Gatifloxacin_24hr_Prep1	0.730998	0.734473	0.735556	0.697231	0.577088	0.576168	0.73086	0.740892	0.706945	0.834585	0.834561	0.837066	0.837986	0.835406	0.837205	0.839504	0.83021	0.829792	0.835072	0.830289	0.832831	0.831836	0.827329	0.827451	0.826603	0.829089	0.837479	0.830089	0.834312	0.839273	0.833842	0.828571	0.83308	0.829021	0.809834	0.838844	0.821883	0.815362	0.819466	0.817131	0.81463	0.819912	0.82223	0.818349	0.81107	0.820793	0.826875	0.782354	0.786538
HepG2_100uM_Trovafloxacin_24hr_prep1	0.549407	0.570462	0.56431	0.572322	0.43288	0.433713	0.54792	0.554788	0.524169	0.683513	0.68294	0.687709	0.683879	0.685854	0.690284	0.683327	0.676367	0.676402	0.684499	0.68066	0.684073	0.686477	0.677439	0.679502	0.678302	0.690107	0.687795	0.678834	0.681614	0.682133	0.685386	0.685012	0.685269	0.686566	0.687495	0.69516	0.709368	0.748181	0.743009	0.725373	0.729469	0.762833	0.766024	0.765224	0.768814	0.75354	0.746319	0.742301	0.739907
HepG2_100uM_Levofloxacin_24hr_prep1	0.718595	0.724034	0.723945	0.699076	0.550994	0.550325	0.721204	0.718476	0.689888	0.83275	0.830955	0.834748	0.834219	0.832158	0.834171	0.83039	0.818975	0.827074	0.829897	0.826458	0.829704	0.830471	0.825899	0.825067	0.823735	0.832223	0.838668	0.828	0.831027	0.835715	0.833875	0.827239	0.828864	0.828833	0.805582	0.827308	0.814135	0.811701	0.81415	0.804249	0.797556	0.807163	0.809312	0.805749	0.801624	0.809206	0.810215	0.777784	0.780415
HepG2_100uM_Gatifloxacin_24hr_prep1	0.717804	0.721322	0.722705	0.693458	0.549956	0.548942	0.719482	0.718454	0.690134	0.829561	0.828223	0.834277	0.832719	0.829393	0.833076	0.828386	0.817811	0.822716	0.8278	0.823518	0.824993	0.825958	0.820445	0.820152	0.820791	0.827255	0.833978	0.825058	0.830098	0.833554	0.83045	0.82294	0.827856	0.825868	0.799996	0.825671	0.811287	0.802883	0.806535	0.796181	0.791364	0.800268	0.803459	0.797274	0.795657	0.805291	0.803838	0.772252	0.77527
HepG2_100uM_Trovafloxacin_24hr_Prep2	0.58424	0.606871	0.601482	0.609831	0.459377	0.460159	0.581228	0.588937	0.554553	0.713149	0.713298	0.718718	0.717512	0.716406	0.718686	0.715043	0.705908	0.705242	0.716257	0.709483	0.715132	0.716358	0.707206	0.710133	0.710421	0.721602	0.716772	0.710364	0.712621	0.71345	0.715555	0.715994	0.719259	0.718024	0.71909	0.727398	0.740387	0.769642	0.766541	0.749194	0.75318	0.784714	0.788126	0.789224	0.789663	0.775322	0.772407	0.758779	0.755314
HepG2_100uM_Ciprofloxacin_24hr_prep1	0.695489	0.698217	0.698994	0.674868	0.541013	0.540019	0.69918	0.697288	0.673899	0.810025	0.807506	0.814983	0.810401	0.811208	0.81244	0.80614	0.798154	0.803728	0.807353	0.804091	0.806885	0.807594	0.801203	0.802474	0.800722	0.808503	0.814527	0.803188	0.808551	0.815289	0.809313	0.803962	0.805848	0.802602	0.784962	0.808359	0.79491	0.807117	0.804695	0.790345	0.792591	0.799589	0.801134	0.798834	0.795464	0.80081	0.80044	0.773536	0.7786
HepG2_100uM_Grepafloxacin_24hr_prep1	0.59906	0.611201	0.609074	0.607872	0.485512	0.485092	0.597087	0.605797	0.573545	0.728625	0.726714	0.7352	0.729815	0.732027	0.73229	0.73248	0.726768	0.724993	0.732299	0.72702	0.72923	0.731143	0.717542	0.720971	0.718191	0.731571	0.734736	0.72642	0.73058	0.733041	0.734266	0.729607	0.729989	0.73143	0.731145	0.740161	0.742447	0.79219	0.787999	0.772808	0.773069	0.790524	0.795276	0.792135	0.793853	0.791719	0.78836	0.770862	0.772868
HepG2_100uM_Clinafloxacin_24hr_prep1	0.736806	0.741378	0.742318	0.714821	0.564615	0.564029	0.74167	0.737016	0.714749	0.849094	0.846467	0.850646	0.850594	0.848402	0.85029	0.845773	0.836169	0.841906	0.846506	0.843678	0.845482	0.845632	0.839622	0.838728	0.840209	0.846149	0.852517	0.843076	0.846795	0.852166	0.848169	0.844338	0.846062	0.8441	0.820346	0.847772	0.831679	0.814991	0.81972	0.808826	0.805314	0.81479	0.816836	0.811257	0.809306	0.812601	0.816793	0.777911	0.782177
HepG2_VehicleA_24hr	0.720454	0.724784	0.725948	0.697547	0.556143	0.55599	0.724236	0.721971	0.69363	0.832498	0.831884	0.835341	0.833442	0.83289	0.83547	0.82854	0.82301	0.827703	0.8313	0.825952	0.827711	0.829057	0.824444	0.825127	0.824732	0.830962	0.837773	0.827547	0.83267	0.837439	0.83361	0.826762	0.828888	0.827495	0.802589	0.827883	0.81136	0.809583	0.812697	0.801161	0.796728	0.802772	0.804691	0.797569	0.797881	0.806615	0.807721	0.776582	0.777654
HepG2_VehicleB_24hr	0.706952	0.711502	0.711593	0.684661	0.544638	0.544125	0.709437	0.705279	0.678828	0.818239	0.816085	0.822037	0.820408	0.817128	0.819557	0.814728	0.806571	0.811819	0.817149	0.810717	0.814012	0.815599	0.809115	0.809688	0.810711	0.81735	0.823331	0.812412	0.817797	0.821568	0.819276	0.813155	0.815836	0.813013	0.78883	0.813193	0.79993	0.804086	0.804129	0.792688	0.790651	0.794088	0.798137	0.793012	0.792172	0.799091	0.799903	0.770594	0.772483
HepG2_800uM_Levofloxacin_24hr_prep1	0.780935	0.788839	0.789216	0.754056	0.597301	0.596839	0.778765	0.78294	0.753881	0.877369	0.87508	0.876345	0.877002	0.876263	0.876827	0.872691	0.862406	0.865563	0.872819	0.866958	0.866977	0.86985	0.868264	0.867078	0.867966	0.873718	0.875735	0.871076	0.872146	0.87665	0.875086	0.868864	0.872311	0.870478	0.847429	0.873885	0.860275	0.798768	0.810102	0.805239	0.801396	0.80875	0.80798	0.800881	0.793618	0.805924	0.815256	0.764025	0.76805
HepG2_100uM_Trovafloxacin_24hr_prep3	0.601577	0.622791	0.617921	0.620257	0.457989	0.458274	0.596104	0.598975	0.56764	0.727007	0.728344	0.73206	0.729614	0.728555	0.731525	0.725238	0.714476	0.714488	0.723608	0.717157	0.7218	0.722778	0.717979	0.721844	0.721695	0.732432	0.728705	0.720846	0.722716	0.722711	0.727047	0.725203	0.729128	0.72752	0.722158	0.733576	0.746609	0.747371	0.744551	0.733633	0.736121	0.763667	0.765942	0.764307	0.766797	0.751758	0.751687	0.730499	0.729644
HepG2_Vehicle_24hr_prep3	0.758656	0.763359	0.764006	0.723556	0.57334	0.573665	0.757369	0.764999	0.723745	0.860207	0.858897	0.863899	0.861709	0.859409	0.861614	0.860323	0.851175	0.851618	0.859205	0.853479	0.856023	0.856767	0.857471	0.859672	0.857537	0.858867	0.864511	0.856398	0.85832	0.862887	0.860249	0.853387	0.85585	0.851148	0.828112	0.853262	0.839344	0.800402	0.805013	0.795954	0.791571	0.795615	0.798575	0.790506	0.787181	0.798406	0.803908	0.765932	0.768033
HepG2_Vehicle_24hr_prep4	0.688744	0.697535	0.696841	0.667763	0.522686	0.523596	0.685037	0.693963	0.652962	0.810917	0.813112	0.817896	0.812325	0.815581	0.815483	0.808644	0.803499	0.806101	0.809047	0.802271	0.807304	0.811112	0.808034	0.812594	0.810034	0.808381	0.810683	0.805917	0.806108	0.809569	0.808967	0.800292	0.806347	0.799902	0.786982	0.804036	0.802581	0.787888	0.785159	0.774688	0.775594	0.779193	0.783378	0.779717	0.774579	0.783384	0.786184	0.759464	0.758271
HepG2_control rep1	0.820689	0.816819	0.817878	0.778921	0.662028	0.660524	0.825362	0.833341	0.787296	0.887233	0.88222	0.881457	0.884907	0.884779	0.882805	0.890868	0.887094	0.881405	0.885363	0.875281	0.877451	0.875168	0.875945	0.874599	0.873262	0.872494	0.880789	0.880725	0.879793	0.885627	0.876712	0.874709	0.88213	0.879338	0.848589	0.89038	0.854317	0.741743	0.754682	0.758905	0.749788	0.741943	0.742914	0.730476	0.723208	0.739359	0.754856	0.69579	0.703251
HepG2_control rep2	0.810977	0.804638	0.80745	0.761556	0.663648	0.662019	0.817608	0.823314	0.784203	0.875816	0.870962	0.868316	0.871057	0.872258	0.8688	0.880985	0.880139	0.874966	0.88446	0.862375	0.862365	0.86037	0.862981	0.858192	0.861483	0.862781	0.870592	0.86932	0.870716	0.876299	0.869058	0.86438	0.868417	0.863196	0.831484	0.877451	0.832852	0.73697	0.75066	0.756712	0.744493	0.733853	0.733227	0.724239	0.714945	0.736356	0.747709	0.690544	0.698677
HepG2_control rep3	0.822792	0.819561	0.821825	0.783217	0.66154	0.660064	0.825981	0.829398	0.78957	0.881762	0.877584	0.878521	0.881564	0.881811	0.880122	0.886128	0.88333	0.880487	0.890533	0.872389	0.873902	0.869449	0.871536	0.869237	0.871288	0.87571	0.883266	0.880811	0.880151	0.887285	0.880759	0.877854	0.881675	0.879692	0.843502	0.884042	0.844589	0.746113	0.757388	0.765186	0.75348	0.745423	0.740724	0.730878	0.723583	0.742653	0.755847	0.696487	0.703544
HepG2_As rep1	0.831942	0.826405	0.828187	0.780122	0.646092	0.64375	0.836348	0.832352	0.800658	0.884603	0.879299	0.87708	0.882313	0.880022	0.879609	0.880491	0.876719	0.880362	0.885921	0.880082	0.873721	0.872013	0.874032	0.872121	0.874862	0.875966	0.883723	0.882616	0.883266	0.888448	0.882039	0.877256	0.883221	0.883704	0.838685	0.880892	0.836157	0.718806	0.731206	0.735872	0.721262	0.715122	0.713966	0.703607	0.696889	0.715201	0.728933	0.6684	0.674422
HepG2_As rep2	0.832438	0.829543	0.83262	0.792117	0.64819	0.647676	0.835927	0.833239	0.801534	0.883015	0.877815	0.878671	0.880828	0.880143	0.877293	0.88204	0.875798	0.879235	0.88592	0.875516	0.873008	0.869592	0.874948	0.871115	0.872448	0.877445	0.884208	0.882429	0.881778	0.88995	0.881367	0.876538	0.881041	0.883952	0.838368	0.879004	0.838791	0.725211	0.738018	0.74169	0.730068	0.72348	0.721477	0.710861	0.701091	0.724796	0.73581	0.676217	0.683251
HepG2_As rep3	0.834717	0.83094	0.833886	0.788983	0.64739	0.645909	0.837298	0.835229	0.802469	0.887515	0.883783	0.88412	0.884531	0.883369	0.883234	0.885531	0.881408	0.88409	0.889706	0.880749	0.878809	0.875596	0.882441	0.878705	0.878795	0.882451	0.888234	0.886722	0.888856	0.894672	0.887494	0.882631	0.888364	0.890541	0.843545	0.884039	0.847696	0.732757	0.745012	0.747007	0.739062	0.728619	0.726635	0.718662	0.708637	0.729195	0.743081	0.682006	0.689388
HepG2_Cd rep1	0.825496	0.819622	0.822243	0.775897	0.649511	0.64773	0.830189	0.829855	0.797286	0.880727	0.877565	0.878306	0.881955	0.880806	0.878379	0.881099	0.876707	0.882006	0.883881	0.876575	0.872844	0.86942	0.872626	0.871418	0.870538	0.873621	0.883156	0.876229	0.879895	0.887118	0.877065	0.874636	0.88036	0.878046	0.840427	0.883671	0.835158	0.733722	0.743877	0.743724	0.733488	0.728059	0.724758	0.716103	0.710059	0.728075	0.741993	0.682562	0.690807
HepG2_Cd rep2	0.825027	0.821096	0.823265	0.768878	0.64926	0.648554	0.831047	0.833956	0.803222	0.882665	0.879629	0.878857	0.882262	0.881019	0.879708	0.882306	0.880023	0.882883	0.888473	0.879724	0.87504	0.87494	0.877159	0.872814	0.873025	0.871216	0.882112	0.876133	0.880373	0.888759	0.880221	0.871547	0.879953	0.876222	0.837893	0.882607	0.835095	0.725401	0.74033	0.743726	0.728894	0.726464	0.721945	0.712749	0.705042	0.724782	0.737644	0.682057	0.68879
HepG2_Cd rep3	0.823985	0.816986	0.820977	0.760176	0.648665	0.646786	0.832852	0.832683	0.804692	0.88018	0.877141	0.877463	0.881118	0.877513	0.877324	0.879408	0.87545	0.87665	0.882945	0.875631	0.871253	0.869908	0.873034	0.869675	0.868992	0.866288	0.880324	0.873916	0.877543	0.885402	0.87363	0.872642	0.877245	0.872878	0.831871	0.877831	0.830813	0.718695	0.734522	0.73683	0.722491	0.719204	0.718159	0.710359	0.701255	0.721331	0.732395	0.671896	0.679041
HepG2_Ni rep1	0.814215	0.810527	0.81013	0.766309	0.646395	0.64603	0.816208	0.820188	0.776747	0.879071	0.876209	0.873225	0.877245	0.876897	0.877127	0.877712	0.872964	0.870289	0.875878	0.872799	0.870996	0.872126	0.873438	0.868372	0.871326	0.86977	0.876119	0.87457	0.873021	0.878635	0.874581	0.872095	0.877912	0.876563	0.839491	0.880222	0.84268	0.737418	0.747437	0.749689	0.73822	0.7422	0.739476	0.728587	0.720646	0.737317	0.748998	0.701691	0.707158
HepG2_Ni rep2	0.80791	0.805537	0.807986	0.764881	0.640866	0.638558	0.81027	0.815799	0.771375	0.88173	0.878412	0.87723	0.884337	0.881628	0.880252	0.883029	0.876507	0.876017	0.88169	0.873824	0.874421	0.876997	0.878473	0.874194	0.875281	0.873832	0.880898	0.879703	0.878056	0.882402	0.87933	0.875744	0.88252	0.878933	0.847885	0.884562	0.850825	0.744979	0.753473	0.755096	0.744732	0.746603	0.746249	0.733735	0.726189	0.742694	0.753638	0.705667	0.713672
HepG2_Ni rep3	0.814438	0.811399	0.812085	0.768215	0.649461	0.647622	0.819243	0.822943	0.779735	0.879273	0.875077	0.873943	0.879859	0.877276	0.87604	0.877264	0.876392	0.870369	0.87626	0.873309	0.871383	0.870985	0.872569	0.869975	0.873156	0.869482	0.875565	0.873998	0.872071	0.876846	0.870124	0.872677	0.876244	0.875405	0.839656	0.881276	0.841913	0.736731	0.746915	0.747703	0.736811	0.739421	0.738004	0.729149	0.719928	0.73309	0.746648	0.699091	0.703724
HepG2_Sb rep1	0.805098	0.791459	0.797015	0.734301	0.640039	0.638006	0.810441	0.814184	0.782003	0.849674	0.84233	0.842624	0.848454	0.845785	0.847211	0.846653	0.846176	0.847654	0.845491	0.84473	0.84314	0.842758	0.845835	0.841616	0.84378	0.832107	0.845397	0.844552	0.841505	0.849777	0.840272	0.841656	0.84256	0.844921	0.799448	0.845503	0.793954	0.701598	0.713532	0.714984	0.701876	0.703072	0.702859	0.691486	0.685268	0.702572	0.712383	0.666368	0.670696
HepG2_Sb rep2	0.79867	0.782177	0.789397	0.716473	0.634907	0.633076	0.808561	0.808513	0.780269	0.848288	0.839627	0.839367	0.843637	0.844274	0.844634	0.843747	0.841047	0.841879	0.840387	0.84428	0.838121	0.838341	0.840831	0.839947	0.841789	0.826023	0.840466	0.8383	0.837093	0.846514	0.835747	0.839453	0.840931	0.840128	0.793235	0.838497	0.785363	0.695036	0.706109	0.708835	0.695174	0.695447	0.694997	0.685493	0.679725	0.694057	0.705717	0.662953	0.666278
HepG2_Sb rep3	0.770106	0.752866	0.761177	0.692187	0.611468	0.610001	0.778076	0.777518	0.752538	0.818721	0.813635	0.81087	0.817469	0.815724	0.816117	0.813867	0.816714	0.817387	0.813961	0.820086	0.812484	0.811696	0.816268	0.813022	0.811763	0.795042	0.81331	0.80859	0.811422	0.818394	0.806531	0.809873	0.815409	0.815903	0.765495	0.811136	0.758022	0.669672	0.683567	0.686548	0.671516	0.672211	0.673513	0.66551	0.657036	0.674892	0.680098	0.643073	0.647198
HepG2_Hg rep1	0.818162	0.809263	0.813914	0.758214	0.623605	0.621323	0.822713	0.824429	0.79588	0.883423	0.876219	0.879163	0.881775	0.878518	0.880592	0.874699	0.872921	0.876535	0.877722	0.878881	0.874858	0.873606	0.875602	0.873289	0.87246	0.868682	0.879383	0.876445	0.876794	0.882398	0.873664	0.872985	0.875013	0.876782	0.833516	0.875928	0.834566	0.712765	0.726736	0.726475	0.714578	0.711042	0.70996	0.70132	0.692421	0.712845	0.723931	0.667151	0.67346
HepG2_Hg rep2	0.809807	0.808543	0.809632	0.766311	0.626869	0.623974	0.812803	0.814065	0.780011	0.872783	0.867146	0.868933	0.87105	0.871142	0.869741	0.864281	0.865802	0.869909	0.869769	0.865341	0.864467	0.86539	0.865533	0.864175	0.863401	0.868344	0.868364	0.866041	0.870432	0.875225	0.868328	0.865591	0.870344	0.868754	0.837477	0.868813	0.833295	0.712256	0.724215	0.725896	0.71203	0.711164	0.709824	0.700791	0.695552	0.710497	0.724364	0.669646	0.674344
HepG2_Hg rep3	0.814601	0.812294	0.813591	0.769068	0.628474	0.627114	0.815728	0.817306	0.781827	0.875702	0.873727	0.875285	0.877057	0.8748	0.876883	0.871994	0.868233	0.874503	0.87416	0.872013	0.870651	0.871174	0.871725	0.87087	0.870998	0.869298	0.875326	0.873297	0.876318	0.88165	0.87497	0.8695	0.87741	0.874874	0.839058	0.877181	0.839005	0.716072	0.727546	0.728527	0.717336	0.715037	0.715469	0.704982	0.695206	0.715981	0.726859	0.673237	0.676699
HepG2_Cr rep1	0.811611	0.805912	0.808979	0.75665	0.642426	0.641161	0.815338	0.819482	0.779366	0.872908	0.866739	0.86778	0.870937	0.868171	0.868298	0.871217	0.866437	0.869185	0.868657	0.865123	0.864787	0.861182	0.865031	0.861353	0.866045	0.859595	0.866895	0.867592	0.867033	0.871313	0.864015	0.863876	0.865275	0.86772	0.828259	0.866743	0.825901	0.717058	0.729822	0.732066	0.721622	0.716638	0.716484	0.705319	0.698798	0.71773	0.728592	0.679447	0.682864
HepG2_Cr rep2	0.806171	0.796604	0.800741	0.74162	0.641662	0.639614	0.810837	0.818389	0.780366	0.875001	0.870291	0.872013	0.87455	0.872965	0.872822	0.873552	0.868464	0.86703	0.87059	0.868206	0.864381	0.862495	0.866909	0.865413	0.863134	0.861083	0.871427	0.866755	0.870637	0.871322	0.864931	0.863619	0.868984	0.866568	0.824504	0.868696	0.824152	0.721964	0.732786	0.736469	0.723689	0.720588	0.71951	0.70786	0.698925	0.721116	0.730771	0.685021	0.691333
HepG2_Cr rep3	0.821107	0.815657	0.817817	0.767296	0.646058	0.644989	0.821706	0.833041	0.788426	0.874174	0.871281	0.868768	0.873175	0.872435	0.873344	0.873761	0.873137	0.870646	0.873305	0.869759	0.866129	0.864338	0.869776	0.867848	0.867362	0.864139	0.870872	0.869238	0.871143	0.876569	0.866925	0.869616	0.871617	0.872974	0.83372	0.874848	0.828701	0.719768	0.729662	0.732321	0.722669	0.717422	0.715114	0.705523	0.700578	0.717053	0.727319	0.681111	0.682846
HepG2_DMNQ rep1	0.819306	0.812735	0.816078	0.767551	0.640804	0.63879	0.825915	0.821367	0.793792	0.885091	0.882868	0.883908	0.886759	0.883067	0.882695	0.883393	0.876444	0.883927	0.888219	0.880341	0.878074	0.877586	0.876232	0.876127	0.878758	0.876854	0.889086	0.883313	0.889279	0.89307	0.88597	0.88071	0.888816	0.88581	0.838054	0.885495	0.83688	0.731563	0.743189	0.746466	0.733085	0.730197	0.730077	0.720849	0.708765	0.729519	0.742083	0.690066	0.693443
HepG2_DMNQ rep2	0.816472	0.810734	0.813669	0.773992	0.64029	0.638967	0.820532	0.814826	0.786576	0.891783	0.892085	0.891446	0.89262	0.891117	0.890319	0.887541	0.883653	0.886838	0.892316	0.884792	0.883482	0.883391	0.883423	0.88076	0.883348	0.887758	0.89471	0.888914	0.892659	0.898056	0.892251	0.889391	0.897134	0.893664	0.849318	0.893265	0.851497	0.742711	0.752853	0.754689	0.741852	0.739356	0.741034	0.729129	0.721102	0.741485	0.753592	0.699788	0.703433
HepG2_DMNQ rep3	0.811576	0.807799	0.809936	0.772654	0.633274	0.631583	0.815953	0.811985	0.779692	0.887912	0.886918	0.888855	0.888818	0.888321	0.887022	0.885745	0.878847	0.885513	0.888972	0.882925	0.880855	0.881352	0.880559	0.878224	0.880529	0.885618	0.891648	0.888862	0.88757	0.895616	0.890678	0.885239	0.895107	0.891027	0.846676	0.889443	0.852212	0.742122	0.753896	0.755356	0.742468	0.739484	0.739411	0.728127	0.721925	0.740962	0.751277	0.699111	0.701522
HepG2_DMN rep1	0.823672	0.822194	0.823237	0.782516	0.651075	0.650278	0.82349	0.832585	0.792981	0.88805	0.884442	0.881665	0.884223	0.885938	0.880985	0.889343	0.886031	0.880818	0.887397	0.883678	0.88247	0.883092	0.87667	0.87563	0.87638	0.877409	0.882274	0.883315	0.882328	0.884149	0.879365	0.88238	0.886351	0.885086	0.854278	0.896828	0.859086	0.748439	0.759631	0.761663	0.750906	0.74652	0.748215	0.73478	0.728814	0.744692	0.759273	0.699609	0.70562
HepG2_DMN rep2	0.823348	0.822108	0.822833	0.778683	0.652172	0.651183	0.82486	0.833404	0.793778	0.888041	0.881358	0.880711	0.884253	0.883193	0.882056	0.887023	0.885827	0.882909	0.886892	0.882357	0.880729	0.88214	0.876188	0.874865	0.875521	0.876724	0.882264	0.882414	0.879576	0.88719	0.878322	0.87932	0.882925	0.882407	0.850025	0.894328	0.853959	0.749311	0.762196	0.761837	0.751444	0.749037	0.747117	0.736322	0.730207	0.747249	0.761428	0.702428	0.709127
HepG2_DMN rep3	0.822776	0.82078	0.821753	0.780632	0.656637	0.655952	0.822605	0.833257	0.79619	0.883779	0.880333	0.878219	0.882787	0.881177	0.878869	0.885646	0.883373	0.879014	0.883272	0.87891	0.878865	0.878568	0.873237	0.871232	0.873251	0.874998	0.879678	0.880921	0.881962	0.885146	0.878235	0.879803	0.883466	0.883433	0.850979	0.89396	0.853177	0.747322	0.760157	0.760748	0.750223	0.74545	0.744328	0.732036	0.725923	0.745524	0.758644	0.701416	0.706445
HepG2_Phenol rep1	0.788036	0.781503	0.784109	0.734747	0.656492	0.656259	0.795689	0.801216	0.766282	0.8513	0.84646	0.842645	0.84854	0.84803	0.845515	0.859846	0.857205	0.85	0.857928	0.84317	0.838631	0.839831	0.835631	0.835863	0.836453	0.836283	0.845254	0.845538	0.841169	0.848348	0.840366	0.843214	0.846739	0.843078	0.813034	0.860262	0.817749	0.729915	0.742954	0.745602	0.732503	0.733037	0.733425	0.721698	0.713152	0.731477	0.741536	0.689226	0.695402
HepG2_Phenol rep2	0.775062	0.77089	0.77312	0.733955	0.624016	0.621222	0.779806	0.776847	0.74514	0.84781	0.845561	0.839472	0.845512	0.842193	0.843301	0.845776	0.843244	0.845228	0.843169	0.83576	0.839775	0.835903	0.838063	0.838792	0.838602	0.840211	0.843091	0.843641	0.846531	0.847219	0.841887	0.837553	0.844829	0.839493	0.821077	0.843028	0.810073	0.712179	0.723365	0.727976	0.715944	0.716118	0.713229	0.702391	0.695831	0.712512	0.72331	0.675376	0.681608
HepG2_Phenol rep3	0.835502	0.836332	0.837219	0.796787	0.661434	0.66078	0.836303	0.839806	0.800457	0.896339	0.891056	0.890354	0.892476	0.893738	0.891598	0.896265	0.892547	0.890283	0.895862	0.885216	0.884757	0.883391	0.887357	0.886339	0.887187	0.888763	0.894117	0.894704	0.892682	0.897363	0.891294	0.890489	0.893458	0.895719	0.85915	0.900699	0.860028	0.739317	0.753004	0.753886	0.744978	0.74019	0.737859	0.726155	0.719438	0.736411	0.7515	0.690372	0.697258
HepG2_control_rep1	0.838147	0.849771	0.846005	0.816209	0.624521	0.624692	0.830295	0.836873	0.807929	0.943759	0.945033	0.944471	0.944282	0.943092	0.944317	0.936149	0.931333	0.926268	0.941402	0.928856	0.933776	0.933976	0.934964	0.935805	0.934744	0.946703	0.940471	0.94553	0.944191	0.941464	0.946941	0.939871	0.950466	0.939785	0.910582	0.945942	0.93208	0.731721	0.744542	0.744948	0.738518	0.732652	0.732008	0.721341	0.709495	0.727625	0.745445	0.678936	0.682207
HepG2_control_rep2	0.836721	0.847113	0.844017	0.810378	0.623767	0.623928	0.831204	0.835483	0.811137	0.946582	0.946804	0.949068	0.94676	0.944901	0.946369	0.935958	0.932446	0.929565	0.94159	0.931981	0.935048	0.938026	0.937326	0.936511	0.936438	0.947079	0.942604	0.94791	0.946498	0.942362	0.945932	0.941738	0.951524	0.940839	0.910176	0.946729	0.928925	0.732296	0.745386	0.745892	0.738507	0.732924	0.732788	0.720425	0.708846	0.729924	0.746244	0.679723	0.683448
HepG2_control_rep3	0.83239	0.84366	0.839958	0.808486	0.622461	0.622241	0.826261	0.826297	0.804311	0.944977	0.946632	0.947772	0.94825	0.945773	0.946259	0.938802	0.932052	0.930421	0.942897	0.931991	0.935666	0.936772	0.936395	0.938085	0.937529	0.949547	0.945424	0.950113	0.947752	0.946349	0.950155	0.941582	0.952973	0.940984	0.911544	0.946375	0.92953	0.732086	0.744785	0.744098	0.737362	0.732916	0.733756	0.723054	0.710958	0.730974	0.746723	0.68259	0.686314
HepG2_control_rep4	0.831998	0.841122	0.837747	0.803612	0.626364	0.626523	0.825997	0.831334	0.804665	0.940972	0.939555	0.942997	0.941086	0.93968	0.942193	0.934979	0.931813	0.926391	0.938326	0.930247	0.931305	0.933436	0.930263	0.929856	0.929782	0.939197	0.936702	0.941218	0.940202	0.937648	0.939623	0.934542	0.944838	0.93534	0.908449	0.945782	0.927739	0.736414	0.748336	0.7494	0.7422	0.737427	0.737257	0.725843	0.714814	0.731964	0.75006	0.683204	0.687781
HepG2_5-aza_rep1	0.834738	0.846028	0.840523	0.810582	0.643249	0.642799	0.826332	0.838981	0.804184	0.923893	0.922781	0.92315	0.922847	0.921956	0.923641	0.92105	0.915685	0.910093	0.926389	0.915688	0.920969	0.921453	0.917109	0.920615	0.91859	0.929984	0.924465	0.931748	0.92817	0.926048	0.929918	0.927351	0.935593	0.929984	0.901028	0.938056	0.917616	0.738319	0.750348	0.751566	0.746015	0.739397	0.739575	0.728843	0.716644	0.735166	0.752613	0.689875	0.691145
HepG2_5-aza_rep2	0.838933	0.847879	0.844764	0.811224	0.650448	0.649278	0.828128	0.83612	0.805597	0.929316	0.928932	0.929938	0.929973	0.929072	0.929228	0.9271	0.921808	0.917256	0.932296	0.916812	0.922267	0.921958	0.919467	0.922305	0.921175	0.935849	0.93222	0.936698	0.934486	0.93264	0.93609	0.93022	0.938651	0.932629	0.898855	0.938071	0.915709	0.74113	0.753877	0.755745	0.749911	0.737754	0.738822	0.72804	0.715919	0.736816	0.753579	0.688529	0.689539
HepG2_5-aza_rep3	0.832885	0.843944	0.838948	0.81406	0.650942	0.650892	0.823534	0.825495	0.796762	0.926255	0.925583	0.925658	0.926912	0.926976	0.926001	0.925253	0.921447	0.917046	0.929728	0.913091	0.918472	0.918457	0.915374	0.918633	0.916019	0.932982	0.928839	0.933642	0.930516	0.930877	0.9343	0.928875	0.935836	0.928374	0.895905	0.935138	0.913271	0.750691	0.762168	0.763315	0.757658	0.7463	0.746822	0.736474	0.726961	0.745994	0.762956	0.697014	0.700827
HepG2_5-aza_rep4	0.83233	0.84154	0.838532	0.809081	0.642105	0.641525	0.82332	0.830169	0.794282	0.931253	0.930542	0.932267	0.932779	0.929562	0.930689	0.929109	0.926335	0.920048	0.933701	0.91836	0.922178	0.922858	0.921121	0.92333	0.922189	0.937265	0.935337	0.936176	0.937378	0.935552	0.938541	0.929826	0.940752	0.929841	0.89913	0.936855	0.9146	0.743273	0.754373	0.758255	0.75128	0.739358	0.739907	0.729486	0.720336	0.739725	0.755618	0.690733	0.693552
HepG2_TSA_rep1	0.839577	0.848847	0.844983	0.812753	0.631525	0.630834	0.833999	0.836143	0.809003	0.946131	0.946538	0.946416	0.948179	0.945141	0.944848	0.938631	0.933964	0.930295	0.94371	0.934797	0.939687	0.93788	0.938485	0.93658	0.937869	0.946567	0.944051	0.948974	0.94631	0.944422	0.948577	0.941253	0.951144	0.940336	0.910254	0.946138	0.928088	0.7353	0.74739	0.747777	0.738008	0.735987	0.735213	0.725126	0.713652	0.732767	0.749656	0.683842	0.689168
HepG2_TSA_rep2	0.832914	0.84134	0.838182	0.807322	0.62865	0.628222	0.828945	0.832758	0.80428	0.944657	0.945552	0.947023	0.947694	0.944634	0.946651	0.937286	0.932903	0.931266	0.942437	0.93541	0.937345	0.939374	0.936179	0.936207	0.935439	0.94647	0.942926	0.948538	0.94554	0.94364	0.948365	0.94002	0.951147	0.937969	0.908939	0.946197	0.927447	0.739063	0.750581	0.751848	0.744025	0.737565	0.739452	0.727213	0.716321	0.735874	0.751693	0.685369	0.691295
HepG2_TSA_rep3	0.837188	0.845499	0.842736	0.807376	0.626773	0.625849	0.831317	0.832274	0.807921	0.945783	0.948256	0.949125	0.950029	0.947634	0.947891	0.940921	0.932963	0.93497	0.946087	0.93477	0.937792	0.94013	0.937534	0.938966	0.938333	0.951316	0.94705	0.950355	0.950189	0.946901	0.950059	0.944601	0.955571	0.942914	0.906646	0.946977	0.925862	0.735278	0.746828	0.747965	0.738695	0.733055	0.73362	0.72317	0.712047	0.731192	0.7479	0.683764	0.688412
HepG2_TSA_rep4	0.83643	0.845384	0.841747	0.806127	0.627324	0.62714	0.830828	0.833819	0.8027	0.946722	0.950096	0.950898	0.950351	0.948518	0.949836	0.9419	0.936461	0.933348	0.944423	0.93443	0.937788	0.939971	0.939919	0.94085	0.939664	0.950778	0.94741	0.951036	0.949211	0.947374	0.951181	0.941848	0.955358	0.94162	0.911871	0.949112	0.927157	0.732012	0.743633	0.743687	0.737034	0.729609	0.731649	0.719421	0.708388	0.728986	0.744219	0.680718	0.684338
HepG2_5-aza_TSA_rep1	0.831983	0.840496	0.837507	0.804897	0.644349	0.644236	0.821233	0.830177	0.796659	0.928414	0.928341	0.930279	0.930363	0.928859	0.929937	0.925575	0.921262	0.915111	0.930202	0.914476	0.920789	0.921767	0.918809	0.922979	0.920056	0.933283	0.931212	0.935061	0.934906	0.929757	0.936061	0.926986	0.93751	0.929092	0.900217	0.936744	0.915963	0.741057	0.752434	0.756635	0.749986	0.739567	0.739351	0.729025	0.718329	0.738371	0.754767	0.690284	0.691806
HepG2_5-aza_TSA_rep2	0.829283	0.838423	0.835544	0.80787	0.644266	0.644094	0.819725	0.820377	0.793891	0.924218	0.923034	0.925109	0.925096	0.92332	0.925401	0.920812	0.916203	0.91337	0.926968	0.913124	0.916709	0.917097	0.912583	0.916495	0.914889	0.930648	0.926123	0.933556	0.929869	0.926268	0.930507	0.925169	0.934114	0.927129	0.894101	0.933077	0.910535	0.7498	0.760802	0.760892	0.754702	0.746248	0.747086	0.736762	0.725469	0.744563	0.76133	0.699149	0.700195
HepG2_5-aza_TSA_rep3	0.825869	0.835037	0.830732	0.800311	0.633485	0.633365	0.815028	0.819327	0.788219	0.927993	0.928413	0.930084	0.93139	0.928526	0.929863	0.925389	0.920632	0.915749	0.929204	0.914424	0.918853	0.92105	0.919817	0.921468	0.919781	0.933918	0.931109	0.934905	0.933582	0.932038	0.936806	0.924858	0.936243	0.926794	0.895516	0.932189	0.913303	0.736723	0.747835	0.75044	0.744719	0.732076	0.733947	0.724362	0.713273	0.734334	0.749635	0.685573	0.688462
HepG2_5-aza_TSA_rep4	0.828034	0.835537	0.831935	0.802496	0.63739	0.636876	0.817525	0.823749	0.790512	0.92856	0.92668	0.930118	0.929742	0.927871	0.928323	0.924692	0.921102	0.915638	0.929368	0.913973	0.918962	0.920357	0.91855	0.919679	0.917979	0.932705	0.931304	0.933364	0.933193	0.932828	0.935955	0.925449	0.934969	0.925476	0.894652	0.931008	0.908548	0.738993	0.749148	0.753089	0.746409	0.735325	0.736887	0.725771	0.714665	0.734924	0.750642	0.686588	0.690784
[truncated: 67 more columns]
