# Supplementary material for: RNA-Seq gene expression profiling of HepG2 cells: the influence of experimental factors and comparison with liver tissue
Source: BMC Genomics. 2014 Dec 15;15(1):1108. doi: 10.1186/1471-2164-15-1108 (PMC4378340; doi:10.1186/1471-2164-15-1108)
Supplement: Supplementary file 8 — Additional file 8: Table S7: Genes differentially expressed in cultured HepG2 cells in comparison to the liver. a. List of genes that were upregulated in cultured HepG2 cells in comparison to the liver (including the log2-fold-change in liver relative to HepG2, the average log2-counts-per-million, the two-sided p-value and its adjusted version, with cutoff FDR > 0.1). b. List of genes that were upregulated in the liver in comparison to the cultured HepG2 cells (including the log2-fold-change in liver relative to HepG2, the average log2-counts-per-million, the two-sided p-value and its adjusted version, with cutoff FDR > 0.1). (XLS 102 KB) [file 12864_2014_6832_MOESM8_ESM.xls]

## Sheet: GenesHepG2Up
Table S7a. List of genes upregulated in HepG2 cell culture in comparison to the liver (including the log2-fold-change in liver relative to HepG2, the average log2-counts-per-million, the two-sided p-value and its adjusted version, with cutoff FDR > 0.1).
Gene	logFC	logCPM	PValue	FDR
CPLX2	-16.8568	5.68519	0.000110577	0.00757475
TRIM71	-16.8634	5.69179	0.000112673	0.00764913
PGC	-13.3218	6.02794	0.000224551	0.0122725
SLC6A11	-16.1754	5.00439	0.000260623	0.0136525
LIN28B	-12.8161	5.52261	0.000285501	0.0144498
DGKK	-11.4466	5.10377	0.000574628	0.0245743
NR5A1	-10.8014	5.43275	0.000723126	0.028809
GNG4	-10.3123	5.52007	0.000821638	0.0315705
C9orf140	-10.3409	5.54858	0.000832005	0.0316476
IGDCC3	-12.9428	7.16647	0.00093939	0.0350281
HMGA2	-13.2684	8.21505	0.00101021	0.0370011
DKK1	-12.2392	6.86951	0.00105225	0.038027
MATN3	-13.2868	7.91671	0.00109975	0.0393596
IGF2BP1	-13.3252	8.53132	0.00112183	0.0399609
DLGAP5	-9.61687	5.40432	0.00136114	0.0464107
CDCA7	-9.38354	5.45845	0.00143377	0.0480218
MEP1A	-9.84142	5.04988	0.00150015	0.0499138
NCAPH	-9.08802	5.94725	0.00154401	0.0508146
ODAM	-15.2516	4.0822	0.00201439	0.0617018
KLHL14	-9.16334	5.10228	0.00202946	0.0617073
BUB1B	-8.89854	6.09379	0.00209349	0.0626274
KIF23	-8.71196	5.57189	0.00212094	0.0630823
BPIFB2	-11.6745	8.74257	0.00232157	0.0674593
C3orf32	-8.55734	5.33998	0.0023878	0.068855
ZIM2	-8.53478	6.0515	0.00241706	0.0693027
CENPA	-9.32198	4.94158	0.00247168	0.0706016
MCM10	-9.31141	4.93108	0.00254604	0.0717774
CCNB2	-8.30802	5.77648	0.00255975	0.0720298
BUB1	-9.99114	6.50991	0.00269361	0.0750239
COCH	-8.26507	6.00416	0.00275522	0.075917
PRTG	-8.14421	5.84188	0.00275866	0.075917
RAD54L	-8.42111	5.35524	0.00284115	0.0770826
C1orf64	-15.1128	3.9438	0.00287572	0.0774654
ANKRD1	-8.98244	4.92181	0.00298826	0.0793859
DLK1	-11.1968	9.01303	0.003025	0.0801997
KIF2C	-8.07729	6.00893	0.00318106	0.0828883
ISM2	-11.4568	4.1656	0.00329955	0.084808
GPC3	-11.1503	11.4058	0.00333153	0.085227
C15orf42	-8.80679	4.88282	0.00351226	0.0882442
HJURP	-7.92467	5.66459	0.00353347	0.0885648
LOC401022	-8.7887	4.86485	0.00359361	0.0888948
LGR5	-7.91809	5.65806	0.00361555	0.0890013
NCAPG	-7.73609	5.93114	0.00370697	0.0905159
SHCBP1	-7.87663	5.29581	0.00372323	0.0906205
KIF20A	-8.06295	6.19581	0.00384277	0.0926363
CDCA2	-8.43638	4.95774	0.00393892	0.0942043
SKA1	-8.85231	4.64132	0.00417612	0.0975653
IGF2BP3	-7.76598	5.23598	0.00419433	0.0976611
CDC20	-7.75054	5.36201	0.00422742	0.0981578
ANLN	-9.40123	6.91672	0.00433144	0.099656

## Sheet: GenesLiverUp
Table S7b. List of genes upregulated in liver in comparison to the HepG2 cell culture (including the log2-fold-change in liver relative to HepG2, the average log2-counts-per-million, the two-sided p-value and its adjusted version, with cutoff FDR > 0.1).
Gene	logFC	logCPM	PValue	FDR
CRP	24.3152	12.1425	1.30762e-07	0.000270051
STEAP4	18.1557	5.98183	1.36748e-07	0.000270051
SAA1	23.7238	11.5511	1.6793e-07	0.000270051
FCAMR	18.3962	6.2225	1.80313e-07	0.000270051
SPP2	18.4021	6.22845	1.82761e-07	0.000270051
S100A8	17.7324	5.55819	1.96238e-07	0.000270051
DUSP23	17.6697	5.49542	2.08874e-07	0.000270051
SLPI	17.5871	5.41271	2.34838e-07	0.000270051
FCN3	18.5205	6.3469	2.3691e-07	0.000270051
XDH	14.6028	5.91383	2.78871e-07	0.000270051
ASPG	16.18	6.16534	3.14569e-07	0.000270051
CFHR1	16.1882	6.1736	3.15269e-07	0.000270051
GYS2	14.8865	5.58081	3.18442e-07	0.000270051
NNMT	22.2373	10.0645	3.25459e-07	0.000270051
SLC46A3	15.543	5.52664	3.54611e-07	0.000270051
VIM	15.6362	5.62013	3.56438e-07	0.000270051
ACMSD	15.7203	5.6128	3.60286e-07	0.000270051
LOC100506229	17.3087	5.13395	3.64524e-07	0.000270051
CXCL12	15.6518	6.34479	3.64676e-07	0.000270051
APCS	21.6983	9.52548	4.01925e-07	0.000270051
ANO1	17.2471	5.0723	4.21303e-07	0.000270051
GADD45G	15.4953	5.38771	4.25226e-07	0.000270051
MGLL	18.615	6.44151	4.26316e-07	0.000270051
SLCO1B1	16.4573	6.34876	4.28115e-07	0.000270051
SLC6A1	14.4951	5.69765	4.55708e-07	0.000275959
CTSF	14.4217	5.62403	5.18753e-07	0.000296024
ECHDC3	14.409	5.9848	5.3894e-07	0.000296024
IGF1	13.9883	5.24508	5.47504e-07	0.000296024
CFH	20.539	8.36606	5.89424e-07	0.000297454
CD81	20.5617	8.38876	5.898e-07	0.000297454
MT1H	14.4704	6.22691	6.20204e-07	0.000297454
SAA2	18.744	10.6521	6.28742e-07	0.000297454
PRG4	19.2823	7.10904	6.68706e-07	0.000299052
INSIG1	19.7459	7.57288	6.95855e-07	0.000299052
CYP2A6	19.8776	7.70461	7.13963e-07	0.000299052
HBB	19.0756	9.06925	7.5023e-07	0.000299052
TMEM176A	19.2023	9.08887	7.73363e-07	0.000299052
BCHE	13.6317	5.74777	7.90649e-07	0.000299052
CFHR2	16.0716	6.7623	8.39256e-07	0.000299052
CYP2C9	17.4959	8.18441	8.57205e-07	0.000299052
SDS	18.7562	8.64317	8.70277e-07	0.000299052
DEFB1	13.7432	5.31873	9.56864e-07	0.000299052
F9	18.3463	8.23364	9.70541e-07	0.000299052
CYP4A11	16.8423	6.73171	9.75797e-07	0.000299052
GLYAT	16.9249	6.81423	9.7753e-07	0.000299052
DCN	16.7466	6.63612	9.80926e-07	0.000299052
HAO1	17.0023	6.89152	9.85669e-07	0.000299052
C9	18.0569	8.8213	9.85978e-07	0.000299052
TMEM176B	18.3703	9.21043	1.00036e-06	0.000299052
G0S2	16.4036	7.09341	1.01027e-06	0.000299052
TDO2	16.8227	7.51188	1.03635e-06	0.000299052
HBA2	17.0941	6.98303	1.06093e-06	0.000299052
IRS2	13.0361	5.2872	1.06578e-06	0.000299052
ADH1C	16.6121	7.30153	1.0667e-06	0.000299052
FMO3	17.4065	7.39764	1.1259e-06	0.000301589
C19orf63	13.2916	6.26487	1.13417e-06	0.000301589
SRGN	15.0794	4.97034	1.13551e-06	0.000301589
BBOX1	14.0674	4.8289	1.20795e-06	0.000309306
HSD11B1	17.4758	7.36398	1.20932e-06	0.000309306
AR	12.4714	5.90009	1.22586e-06	0.000309306
CXCL14	16.7852	4.60953	1.30637e-06	0.000324216
RTP3	13.2595	5.13007	1.33693e-06	0.000326017
ADH1A	16.8662	8.06305	1.37115e-06	0.000326017
THNSL2	14.8904	4.8745	1.37823e-06	0.000326017
COL3A1	12.6301	6.04238	1.40671e-06	0.000327633
OCIAD2	14.9286	4.81884	1.66593e-06	0.000382128
CYP2C18	12.2162	5.48735	1.69941e-06	0.00038399
PID1	14.8761	4.76632	1.74428e-06	0.000385983
CCL19	13.9928	4.68435	1.75922e-06	0.000385983
CA2	12.5606	5.93939	1.98467e-06	0.000426034
PIGR	12.4177	5.16188	1.99805e-06	0.000426034
CFHR5	12.8395	5.16389	2.0299e-06	0.000426815
CYP2E1	16.0964	11.5374	2.07233e-06	0.000429766
GFRA1	14.0273	4.85755	2.21244e-06	0.000451008
XIST	11.8502	5.56883	2.23434e-06	0.000451008
C3P1	15.2368	7.42144	2.34275e-06	0.000466669
C11orf96	14.9122	7.02493	2.43148e-06	0.000474006
HYI	16.5846	4.40849	2.48776e-06	0.000474006
CALCA	16.5908	4.41473	2.50053e-06	0.000474006
MSN	11.7856	5.73909	2.51706e-06	0.000474006
ANXA10	16.5794	4.40324	2.53613e-06	0.000474006
C7orf74	13.3616	4.93555	2.63769e-06	0.000486481
LBP	16.0166	9.66354	2.66715e-06	0.000486481
MFSD2A	14.2926	6.61512	2.82176e-06	0.000508215
MT1M	11.557	5.27547	2.85344e-06	0.000508215
LECT2	14.1715	6.49395	3.03399e-06	0.000534087
TRPM8	12.9554	4.82456	3.15341e-06	0.000545413
CXCR7	11.8281	5.55259	3.17038e-06	0.000545413
HRG	15.5473	10.3403	3.24079e-06	0.000551262
GHR	13.3668	6.51342	3.34695e-06	0.000562995
DPYS	15.034	7.72641	3.44371e-06	0.000569276
UGT3A1	14.6052	4.49409	3.4595e-06	0.000569276
FAM134B	12.9136	4.82291	3.50591e-06	0.00057071
KMO	13.1892	4.7626	3.58714e-06	0.00057772
HTATIP2	13.2646	4.5197	3.80035e-06	0.000605616
SRD5A2	11.7356	5.22046	3.85193e-06	0.000607441
CFHR3	16.448	4.27156	3.90127e-06	0.000608879
HABP2	14.3643	7.59838	3.96272e-06	0.00061216
DBH	16.4418	4.26534	4.06639e-06	0.000621828
GLYATL1	13.2699	6.68114	4.15694e-06	0.000629319
C5orf27	11.3112	6.19876	4.26699e-06	0.000633401
CYP2B6	11.81	6.01763	4.26758e-06	0.000633401
COL1A2	12.2703	4.93951	4.4754e-06	0.000651792
HFE2	11.7323	6.14487	4.4776e-06	0.000651792
CECR5	13.7057	4.53633	4.60987e-06	0.000664655
CYP2C8	15.3313	9.11207	4.81503e-06	0.000687686
CCL2	16.3898	4.2132	4.89979e-06	0.000688167
CRHBP	16.3889	4.21228	4.90931e-06	0.000688167
GBP7	14.3949	4.37989	5.03333e-06	0.000697415
CNDP1	12.2696	4.93712	5.06742e-06	0.000697415
PDK4	11.3039	6.09144	5.1252e-06	0.000699013
AGXT2	11.5151	5.49553	5.27078e-06	0.000712449
GBA3	10.8531	5.69545	5.34011e-06	0.000715433
GC	14.898	10.1677	5.54957e-06	0.000732822
AGMO	12.8152	4.48045	5.59918e-06	0.000732822
KCNJ8	14.4643	4.35205	5.67787e-06	0.000732822
IRF7	11.945	4.76161	5.7064e-06	0.000732822
CYP2A7	16.361	4.18429	5.71194e-06	0.000732822
IGFBP5	12.1458	4.83898	5.86156e-06	0.000745699
C4orf19	11.3641	5.02681	6.10475e-06	0.000770165
SLC1A1	14.441	4.32859	6.18818e-06	0.000774238
ABCC9	12.6648	4.57335	6.39983e-06	0.000794156
S100A9	11.2455	5.50473	6.8604e-06	0.000844387
CLEC4G	16.3047	4.12786	7.15986e-06	0.000874137
SLCO1B3	10.4169	5.49382	7.44475e-06	0.000901649
LPA	11.544	4.68963	7.7513e-06	0.000931325
SYT12	11.7341	4.61665	8.73971e-06	0.00104181
HPGD	10.4933	6.24057	9.02606e-06	0.00106204
CXCL2	11.1922	4.98779	9.04967e-06	0.00106204
COL4A1	11.4892	4.61506	9.94783e-06	0.00115846
MME	13.0796	4.2765	1.0317e-05	0.00119181
SLC10A1	12.3226	6.68811	1.03916e-05	0.00119181
ALDOB	13.5028	11.9883	1.06137e-05	0.00119932
PPP1R3B	11.849	6.5853	1.06156e-05	0.00119932
GCGR	10.8231	5.62523	1.09138e-05	0.00122388
TTC36	10.1342	5.37832	1.12892e-05	0.00125566
LOC255167	12.6205	4.28545	1.1363e-05	0.00125566
TMSB4X	9.83917	5.71839	1.15241e-05	0.00126422
DNAJA4	14.2753	4.16137	1.17357e-05	0.00127817
LGALS4	9.86885	5.2281	1.272e-05	0.00137549
ADH1B	13.0465	9.89222	1.40996e-05	0.00151385
SLC16A2	9.76158	5.35253	1.42747e-05	0.00152186
OTC	9.63867	5.57357	1.45379e-05	0.00153908
GAS6	10.8197	4.87088	1.64596e-05	0.00173043
ENPEP	11.6011	4.46536	1.74559e-05	0.00182251
H19	12.5121	7.94078	1.8428e-05	0.00191083
NR1I3	10.2883	5.40248	1.86368e-05	0.00191933
CTSZ	12.0036	7.69522	1.95391e-05	0.00199866
S1PR1	11.4462	4.41171	1.97089e-05	0.00200251
RDH16	13.3985	9.13774	2.03857e-05	0.00205746
HAO2	10.875	6.58172	2.0615e-05	0.00206682
HTRA1	9.27154	6.02031	2.07925e-05	0.0020709
AQP9	11.4589	7.13871	2.14209e-05	0.0021158
CLRN3	13.314	3.99961	2.15228e-05	0.0021158
CYP3A4	12.6516	8.58456	2.20124e-05	0.00214997
COL1A1	9.3109	5.34807	2.32181e-05	0.00225319
COL6A2	9.0864	5.67871	2.42006e-05	0.00233359
CHRNA4	10.9971	4.38179	2.50159e-05	0.00239694
CHAC1	11.4608	4.29542	2.56663e-05	0.00244378
AKR7A3	9.04615	5.5425	2.60331e-05	0.00246322
SLC22A1	11.6784	8.76629	2.9404e-05	0.00276489
RARRES3	8.9901	5.34604	3.02364e-05	0.00282561
HBA1	9.65129	6.31567	3.10653e-05	0.00288526
MAP1LC3A	10.2986	4.95373	3.19992e-05	0.00295388
THRSP	11.2453	7.47949	3.32309e-05	0.00303468
PPP1R1A	10.2282	6.46027	3.32754e-05	0.00303468
ITIH4	11.8065	10.5186	3.3804e-05	0.0030406
ADAMTS1	11.2912	4.35517	3.38498e-05	0.0030406
PTH1R	13.9085	3.89605	3.39429e-05	0.0030406
CYP2D6	8.79529	5.70353	3.44882e-05	0.00306357
HSD17B13	11.6484	7.08636	3.46041e-05	0.00306357
TNFRSF1B	9.58596	4.84764	3.48859e-05	0.00307057
ESR1	10.8294	4.30469	3.56936e-05	0.0031235
CHI3L1	9.4078	6.08705	3.60793e-05	0.00313106
DAO	8.61267	5.7834	3.61936e-05	0.00313106
PAPSS2	8.74819	5.2669	3.64956e-05	0.00313924
STAB1	9.06009	5.05551	3.78194e-05	0.00323474
ADRB2	15.8683	3.69006	3.81643e-05	0.0032459
CD44	11.0391	4.25281	3.97003e-05	0.00335767
EDNRB	12.5812	3.89173	4.17399e-05	0.00351056
TYROBP	15.8298	3.6514	4.23781e-05	0.00354233
CYP1A2	9.02937	6.24607	4.25856e-05	0.00354233
GSTM1	8.85282	6.262	4.32133e-05	0.0035749
HMGCS2	11.3215	9.96904	4.5913e-05	0.00374541
OLFM2	8.98286	5.01718	4.59323e-05	0.00374541
KLKB1	8.70267	6.15294	4.60167e-05	0.00374541
RHOD	8.51587	5.44272	4.70613e-05	0.00380995
AADAC	9.90982	6.84086	5.33055e-05	0.00429251
APLNR	15.7582	3.57944	5.42125e-05	0.00434245
FBP1	11.877	8.62175	5.48209e-05	0.00436807
APOC4	10.412	7.44515	5.55072e-05	0.0043996
LUM	12.6668	3.8593	5.63215e-05	0.00442349
SOCS3	8.31154	6.04775	5.64011e-05	0.00442349
CCL21	15.7471	3.5683	5.66852e-05	0.00442349
GSTP1	12.6476	3.83999	5.73448e-05	0.004436
BTBD6	13.768	3.75636	5.74315e-05	0.004436
MT1G	10.7971	9.06101	6.01387e-05	0.00462152
MT1L	13.8649	3.74647	6.18475e-05	0.00471348
OIT3	12.4704	3.78085	6.1958e-05	0.00471348
SLC22A10	8.16844	5.37915	6.60049e-05	0.00499624
USH2A	10.1673	4.24743	6.75323e-05	0.00508642
AFM	10.0821	7.33502	6.88046e-05	0.0051566
HSD17B6	10.4719	8.67995	7.15222e-05	0.00533386
ABLIM3	8.7354	4.95751	7.19183e-05	0.00533712
TM4SF4	9.45226	6.78519	7.51828e-05	0.00555216
PRELP	13.7599	3.64061	7.95248e-05	0.00583204
ARHGDIB	9.83231	4.52556	7.97431e-05	0.00583204
PRRG4	8.8867	4.82349	8.91295e-05	0.00647397
TNFAIP2	10.0131	7.79993	8.93757e-05	0.00647397
GATM	10.3334	9.41956	9.10616e-05	0.00656467
FAM149A	11.6518	3.79611	9.19368e-05	0.00659635
COL4A2	8.52175	4.86243	9.82152e-05	0.00701358
DPP7	8.23896	4.99314	9.9199e-05	0.00705058
COL6A3	11.8339	3.77957	0.000101349	0.00716973
SLC4A4	10.4766	4.06705	0.00010366	0.00729913
CYP39A1	9.99498	4.21092	0.000104795	0.00732206
IGFALS	7.78677	6.0525	0.000104953	0.00732206
GYPC	12.8333	3.51383	0.000107864	0.00749061
ACOT12	9.44725	4.28673	0.000109	0.00753495
PXDN	13.5448	3.5338	0.00010952	0.0075365
FCN2	13.5355	3.52453	0.000112615	0.00764913
CUX2	13.6469	3.52635	0.00011497	0.00773707
GBP4	13.6436	3.523	0.00011499	0.00773707
IFI16	15.508	3.32814	0.000119398	0.0079981
IRF8	15.4986	3.31873	0.000123969	0.00826772
GJB2	9.03344	4.79422	0.00012542	0.0083252
DERL3	13.6081	3.48718	0.000126705	0.0083252
TMEM47	12.7771	3.6124	0.00012715	0.0083252
SNX19	11.3474	3.88253	0.000127153	0.0083252
LRRC32	15.4858	3.3058	0.000127581	0.0083252
ACADL	13.5994	3.47837	0.000129316	0.0084022
C1R	9.9846	9.91563	0.000133404	0.00860817
ITGA5	8.51936	4.60489	0.000133623	0.00860817
GREM2	12.3891	3.57885	0.000134312	0.00861586
DTX1	15.4636	3.28355	0.000135518	0.00865657
SIGIRR	8.01099	6.35637	0.000137523	0.00874776
TMEM238	11.3362	3.83587	0.000143527	0.00909145
INHBA	12.2489	3.49934	0.000145368	0.00914532
UGT2B17	10.3085	3.98276	0.000145586	0.00914532
KNDC1	10.9427	3.82267	0.000147209	0.00920908
SERPING1	9.84146	10.5874	0.000148101	0.00922567
ACSM5	7.45987	5.58295	0.000148769	0.00922567
CFHR4	15.4367	3.25648	0.000149302	0.00922567
GLT1D1	10.7025	3.89529	0.000150719	0.00927536
NAPRT1	7.51448	6.08763	0.000152337	0.00933694
MFAP4	9.67498	4.29072	0.00015423	0.00941487
C1QTNF1	8.50317	4.69164	0.000157802	0.00959425
SRI	15.3969	3.2165	0.000163044	0.00987329
SLC17A4	12.0489	3.613	0.000165405	0.00997638
SELE	12.0328	3.59681	0.000169682	0.0101937
ABCA8	9.58457	4.10914	0.000172482	0.0102662
C7	7.26082	5.98503	0.000173042	0.0102662
CYP4A22	15.3724	3.19189	0.000174975	0.0102662
UGT1A4	9.38331	8.47038	0.000175429	0.0102662
SIPA1L2	9.73258	4.06228	0.000176122	0.0102662
UGT1A8	9.35294	8.4401	0.000176774	0.0102662
UGT1A7	9.34898	8.44009	0.00017693	0.0102662
UGT1A10	9.35296	8.44012	0.000177123	0.0102662
UGT1A5	9.35297	8.44013	0.000177309	0.0102662
UGT1A9	9.35986	8.45236	0.00017767	0.0102662
CD4	7.86428	4.9261	0.000179958	0.0103589
UGT1A6	9.32075	8.45378	0.000182635	0.0104732
IL33	9.3961	4.12847	0.000184003	0.0105118
SETD7	7.64673	5.01787	0.000187448	0.0106683
UGT1A3	9.2796	8.44407	0.00018848	0.0106869
TSC22D3	7.55698	5.0273	0.000191071	0.0107934
GBP1	7.70669	5.04712	0.000192837	0.0108526
C1QA	15.3037	3.12279	0.000204747	0.0114803
SPARCL1	13.3348	3.32452	0.000207833	0.0116102
MT1F	7.67537	6.38278	0.000213435	0.0118519
SLC43A3	8.52496	6.96994	0.000213723	0.0118519
LAMB3	8.84382	4.19996	0.000215019	0.0118802
MAFB	7.70753	4.86288	0.000220319	0.0121288
RAMP1	9.57132	4.02283	0.000222522	0.0122057
SLC25A47	8.94266	7.86252	0.000227754	0.0124028
SHROOM3	11.8431	3.45648	0.000228741	0.0124119
HSPA1A	12.6095	3.36765	0.000234807	0.0126955
C10orf116	9.96848	3.91903	0.000237273	0.0127832
ANGPTL6	8.00245	4.54757	0.00024092	0.0129336
TSTD1	11.5385	3.48296	0.000242161	0.0129543
PON1	8.85002	8.02669	0.000245728	0.0130989
TSPO	9.19208	4.24895	0.000252309	0.0134025
IFITM1	7.49542	4.89519	0.000255288	0.0135133
MAF	7.52233	4.9284	0.000258255	0.0136227
COLEC10	13.2586	3.24863	0.000259272	0.0136289
TNFSF14	7.66986	4.74036	0.000261554	0.013654
UGT1A1	8.87809	8.51854	0.000274269	0.0142267
TPD52L1	9.16298	4.21983	0.000274403	0.0142267
RGS16	15.1803	2.99867	0.000278294	0.0143708
MT1X	8.95837	8.74071	0.000279082	0.0143708
PGLYRP2	8.14947	6.75566	0.000280348	0.0143871
SDSL	6.7902	5.8314	0.000281452	0.0143949
AGXT2L1	6.82611	5.97295	0.000283166	0.0144219
SKAP1	11.7667	3.37959	0.000283884	0.0144219
HPX	9.14227	11.284	0.000286342	0.0144498
IL1RL1	12.1383	3.32529	0.000289834	0.0145774
SYNPO	6.83424	5.25474	0.000302349	0.0151565
CPM	8.20438	4.70987	0.000309839	0.0154807
AQP1	12.4691	3.3054	0.000311805	0.0155277
ANGPTL3	8.18191	7.06027	0.000314427	0.0156069
BGN	8.38247	7.28312	0.00031757	0.0157114
IGFBP7	8.72027	6.49535	0.000331464	0.0163454
FPR1	15.1072	2.92505	0.000335668	0.0164535
SLC25A18	7.38417	4.73534	0.00033583	0.0164535
TMEM82	7.46171	4.64676	0.000338784	0.0165447
ALS2CL	11.6339	3.29623	0.00034433	0.0167615
RFTN1	7.86691	4.41499	0.000346817	0.0168284
CDHR5	7.92501	6.69402	0.000353212	0.017084
GPR37	12.4118	3.08742	0.000358749	0.0172965
C6	8.28692	7.54365	0.000369537	0.01776
C1QB	13.0946	3.08472	0.000380015	0.0182058
HIST1H2BK	9.27072	3.9126	0.000388431	0.0185504
ASPDH	6.58677	5.53391	0.000393806	0.0187479
GCK	13.2027	3.07708	0.000395458	0.0187675
MT1A	7.21123	4.71689	0.00040846	0.019324
BCO2	8.38671	4.25963	0.000410933	0.0193804
MAP3K5	10.9779	3.35738	0.000422437	0.0198611
IGSF9	10.9795	3.4765	0.000425515	0.0199238
APBB1IP	10.2155	3.67878	0.000426402	0.0199238
UROC1	7.57446	6.46822	0.000429649	0.0200137
KCNK5	8.63005	4.08229	0.000443132	0.0204605
GRB14	7.24484	4.65268	0.000443265	0.0204605
IL2RB	11.3402	3.28373	0.000443295	0.0204605
VNN1	7.12225	6.36327	0.000444989	0.0204762
FGR	12.3656	3.12279	0.000449898	0.0206394
ALDH8A1	6.6587	6.16197	0.000451383	0.020645
C1QC	14.9698	2.78673	0.000461019	0.0210222
PTPRC	12.307	2.98137	0.000464797	0.0211308
AEBP1	8.74183	4.03578	0.000468983	0.0212173
MGP	13.1264	2.99998	0.000469502	0.0212173
CLDN7	11.5797	3.19136	0.000473119	0.0212969
UPB1	7.03928	6.39946	0.000474076	0.0212969
FETUB	6.45788	6.06225	0.000488162	0.0218647
PLIN5	6.4019	5.46758	0.000489787	0.0218728
CD93	9.77704	3.64988	0.000494838	0.0219408
HP	8.50951	13.2249	0.000494848	0.0219408
PLA1A	9.55871	3.68388	0.000495656	0.0219408
SLC35A4	7.00554	4.70007	0.000497547	0.0219602
ITIH1	8.37537	9.91774	0.000502873	0.0221308
FAM198A	14.9254	2.742	0.00051114	0.0224294
TMEM30B	13.084	2.95707	0.000520047	0.0227543
INMT	12.2568	2.93062	0.000522838	0.0228105
ABCA6	7.83553	4.42051	0.000531396	0.0231173
GJA4	12.2779	3.03463	0.000543389	0.0235713
COL5A3	9.7186	3.61333	0.000549106	0.0237512
NUDT16P1	13.0582	2.93093	0.000554524	0.0239172
SPINK1	6.83925	5.01287	0.000557889	0.023994
HCLS1	12.2727	3.0294	0.000560039	0.0240182
CD163	11.2354	3.17843	0.000587524	0.025055
ADRA1A	14.8578	2.67387	0.000593985	0.0252594
TRIP6	8.22948	4.05847	0.00059918	0.0254089
LDHB	12.9032	2.89344	0.00060373	0.0255304
KBTBD11	11.1191	3.22142	0.000607775	0.0255321
NUPR1	7.64997	7.29996	0.000608132	0.0255321
MT1E	7.43393	6.99769	0.000608832	0.0255321
GRAMD1C	9.48081	3.60586	0.000618831	0.0258798
CSF2RB	14.8356	2.65156	0.000627195	0.0261573
DENND2D	10.4826	3.41976	0.000650624	0.0270123
ASPN	14.8152	2.63097	0.000651264	0.0270123
CD274	9.38753	3.66316	0.000655581	0.027117
CD82	9.68253	3.52298	0.000659094	0.0271881
KNG1	8.05737	9.83879	0.000661359	0.0272074
GNMT	6.06921	5.8348	0.000678021	0.0277642
CCDC3	11.3641	3.02519	0.000678563	0.0277642
SEPT4	8.53064	3.91602	0.000683692	0.0278987
ENHO	8.02336	4.07308	0.000689652	0.0280663
FXYD6	12.9648	2.83639	0.000693487	0.0281466
EID1	6.12005	5.5622	0.00069594	0.0281547
IGFBP3	7.69723	8.02077	0.000697404	0.0281547
ETS1	7.50679	4.28432	0.000700434	0.0282018
BLNK	12.9499	2.82133	0.000708923	0.0284679
IRF6	9.80535	3.52454	0.000717337	0.0287296
HSPA6	9.31401	3.70846	0.000721942	0.028809
C8G	7.64567	7.85767	0.000735665	0.0292316
BHMT	7.64147	8.16329	0.000740775	0.0293576
CD14	7.54834	7.53723	0.000749165	0.0296125
FNDC5	6.34544	5.02352	0.000756403	0.0298208
C8B	7.66874	8.18311	0.000761192	0.0299316
BIRC3	7.45665	7.49361	0.000765478	0.0300222
PEX11G	9.83361	3.42294	0.00077129	0.030172
IL15RA	8.35429	3.91133	0.000778947	0.030393
NAT2	6.98216	4.47962	0.000785036	0.0305518
IYD	9.11352	3.73613	0.000804076	0.0311928
PBLD	6.99428	6.78888	0.000805626	0.0311928
ABCB11	12.7705	2.76078	0.000808761	0.0312343
TNFAIP6	14.71	2.52489	0.000812756	0.0313087
C1orf21	9.85413	3.41727	0.000825513	0.0316001
KCNT2	14.6989	2.51369	0.000828048	0.0316001
TUSC1	12.7585	2.74873	0.000828669	0.0316001
FHL1	11.2351	3.09061	0.000844857	0.0320559
GPR4	14.6951	2.50994	0.000851139	0.0322135
GIMAP4	14.6741	2.48874	0.000875774	0.0330632
CD1D	12.851	2.72102	0.000901536	0.0339246
C1S	7.70977	10.1202	0.000903866	0.0339246
GNLY	12.8439	2.71386	0.000905313	0.0339246
S100A12	14.6327	2.44696	0.000936072	0.0349906
IGLL5	14.6226	2.43671	0.000968413	0.0360216
FAM50B	14.6131	2.42719	0.000972319	0.0360783
KRT7	10.3019	3.17906	0.000987773	0.0365621
RND3	7.87575	4.18736	0.000993385	0.0366801
PLG	7.66157	9.0598	0.00100766	0.0370011
WDR72	6.51813	4.63132	0.00101116	0.0370011
DPT	12.0184	2.77364	0.00101185	0.0370011
CDK10	6.05626	5.0331	0.0010257	0.0374171
CXCL10	12.78	2.64914	0.0010438	0.0379589
SAA3P	14.5804	2.39419	0.00104557	0.0379589
CLDN5	12.7753	2.64435	0.00105408	0.038027
CYP1B1	10.6307	3.12504	0.00105498	0.038027
TYMP	5.84423	6.01632	0.00107653	0.0387118
CCL14	6.52181	4.54167	0.00108342	0.0388671
MIR4751	6.18153	4.88878	0.00110715	0.0395309
CTSO	6.76784	4.41233	0.00112692	0.0400478
GSTA2	5.96285	5.07683	0.00113597	0.0402752
CD53	12.7167	2.58495	0.00119813	0.0422951
ARG1	7.11436	7.85696	0.00119853	0.0422951
ADHFE1	6.85964	4.27265	0.00121319	0.0427127
MLPH	10.4768	3.00063	0.00121689	0.0427438
LCP2	14.4854	2.29824	0.00122035	0.0427659
CLEC4M	12.5683	2.55837	0.00124029	0.043351
CAV2	9.04814	3.58094	0.00124277	0.043351
PLP2	11.8671	2.53593	0.00124579	0.0433562
CYP3A5	6.53952	6.53961	0.00126607	0.0439611
SLA	11.3319	2.6396	0.00127242	0.0440803
MS4A6A	12.681	2.54882	0.00127793	0.0441704
TAT	7.1182	8.16184	0.00128599	0.0443476
ACSM2A	5.94528	6.32648	0.00132165	0.0454738
COLEC11	5.66518	5.33313	0.0013291	0.0456263
CYP4F22	12.6599	2.52745	0.00133329	0.0456666
IFT43	9.11723	3.51792	0.00134017	0.0457986
AGPAT2	6.83671	7.37866	0.00136892	0.0465711
DARC	12.5196	2.50959	0.00137539	0.0465951
CYP2D7P1	7.0003	4.16353	0.00137578	0.0465951
CYP2B7P1	11.2172	2.77289	0.00138971	0.0469616
CST7	14.3983	2.21033	0.00139781	0.04713
MDFIC	10.5296	2.87296	0.00140978	0.0474281
ALPK3	8.10486	3.73173	0.00141449	0.0474811
PLA2G16	5.67065	5.16735	0.00146125	0.0488341
F13B	5.54844	5.44217	0.00149367	0.0498076
ECM1	6.42398	4.41648	0.00150456	0.0499508
ANXA1	10.2198	3.02177	0.00151237	0.0501003
PLEK	10.2668	2.87804	0.00152117	0.0502815
GPR180	9.45995	3.20576	0.00154117	0.0508146
KCNK1	12.4474	2.43714	0.00155884	0.0511914
SLC28A1	5.75189	5.00021	0.00157975	0.051766
GIMAP1-GIMAP5	12.5661	2.43232	0.00158873	0.0519478
CNTFR	11.7925	2.54629	0.00161307	0.0526298
MLIP	10.0308	3.08715	0.00161895	0.0527083
AUTS2	7.09069	4.04863	0.00164354	0.0533058
SH3BP5	8.9824	3.47232	0.00164435	0.0533058
ME1	12.5408	2.40672	0.00166765	0.0538379
LBH	9.70979	3.09691	0.00166788	0.0538379
FSTL1	8.22927	3.77874	0.00170701	0.0549252
TGFB3	5.79508	4.90733	0.00171156	0.0549252
SLC22A7	6.74173	7.75608	0.0017168	0.0549252
SLC27A5	6.90747	8.88451	0.00172423	0.0549252
BIN1	7.15917	4.02436	0.00172629	0.0549252
PTGFR	14.248	2.05832	0.00172633	0.0549252
FLT1	9.88392	2.90877	0.00172696	0.0549252
PCK1	6.9352	9.35436	0.00173198	0.0549695
GNG11	11.6673	2.3334	0.00180245	0.0570863
ADAMTS9	9.16281	3.19597	0.00181656	0.0574133
GIMAP5	12.4806	2.34571	0.00182609	0.0575941
IDO2	14.2265	2.03658	0.00183186	0.0576561
TAGLN2	5.29699	5.89264	0.00185102	0.0581381
SIRPA	5.35117	5.72775	0.00186613	0.0584915
BAAT	6.53619	7.49657	0.001894	0.0591318
VNN3	10.3693	2.86143	0.00189613	0.0591318
FAM127B	10.3178	2.79081	0.00189828	0.0591318
LTBP4	6.27814	4.36734	0.00193469	0.0601422
MIR675	14.1546	1.96383	0.00195746	0.0606347
UGT2B15_dup2	11.6924	2.44538	0.00195854	0.0606347
TTPA	5.35528	6.02599	0.00196265	0.060638
WNT5A	11.595	2.26024	0.00197897	0.0610174
GPT	5.71914	6.37714	0.00199448	0.0613329
GDF2	14.1272	1.93614	0.0019973	0.0613329
ADRA2B	11.0972	2.40355	0.00201746	0.0617018
PLIN1	5.85985	4.70147	0.00202195	0.0617073
THBD	12.4169	2.28113	0.00202987	0.0617073
PTGR1	6.09071	6.68321	0.00204017	0.0617742
RGS5	5.74063	4.7775	0.00204023	0.0617742
RASD1	6.46423	7.21452	0.00204573	0.061817
FAM99A	6.88688	4.05732	0.00205402	0.061944
KDR	12.3958	2.25984	0.00207021	0.062308
ACOT4	10.3211	2.81291	0.00207905	0.0624497
GNAO1	7.64322	3.70685	0.00209623	0.0626274
P4HTM	10.818	2.66933	0.00209737	0.0626274
JAZF1	10.8406	2.4986	0.00212026	0.0630823
GALC	10.903	2.5091	0.0021299	0.0632247
MT2A	6.78229	9.98537	0.00214878	0.0636602
FGF21	11.2428	2.4195	0.00215608	0.0637517
F12	6.68205	8.25366	0.00217966	0.0643233
LOC283070	12.2286	2.21729	0.00219943	0.0647806
SPI1	10.1204	2.70168	0.00220532	0.0648278
ORM1	6.75927	11.9303	0.0022258	0.0651455
PTGS2	12.3502	2.21352	0.00223242	0.0651455
SLC17A3	10.869	2.47486	0.00223254	0.0651455
STAB2	9.81798	2.81085	0.00223334	0.0651455
ALAS2	12.3254	2.18839	0.00230279	0.0670422
SLC16A11	13.9943	1.80144	0.00234525	0.0680166
PAMR1	13.9858	1.79282	0.00236141	0.0683545
RHCG	13.9845	1.79158	0.00237134	0.0685108
MARCO	11.1764	2.35235	0.00239935	0.0690286
FCN1	13.9698	1.77667	0.00240294	0.0690286
LOC145837	11.1723	2.34815	0.00242641	0.0694393
IL6	10.5262	2.50807	0.00250867	0.0715231
MAP7	8.35469	3.35139	0.00252845	0.0717774
JUNB	5.93264	6.72284	0.00253305	0.0717774
RND1	5.23525	5.16038	0.0025342	0.0717774
LOC100131726	12.2591	2.12111	0.002537	0.0717774
VCAM1	10.7259	2.57621	0.00254154	0.0717774
ADRA1B	11.4732	2.30872	0.0026057	0.0731867
GBP3	6.31129	4.24215	0.00261699	0.0733679
ANGPTL4	5.36765	5.00145	0.00263909	0.0738506
ZFHX4	8.89854	3.03493	0.00266267	0.0743729
SEMA5A	9.736	2.72863	0.00269588	0.0750239
LHFP	10.9684	2.20889	0.00271361	0.0753786
GIMAP8	13.8796	1.68516	0.00272896	0.0756662
CYP2J2	5.02967	5.70046	0.00274354	0.075917
LRRK2	10.9462	2.1865	0.002762	0.075917
PIK3C2G	11.4776	2.22871	0.00276309	0.075917
ATL3	10.7423	2.34692	0.00276809	0.075917
VIPR1	7.57084	3.57193	0.00277621	0.0760018
CLEC11A	11.3713	2.03334	0.0028004	0.0765258
SAMD5	9.27927	2.92006	0.00281601	0.0768136
DNASE1L3	5.80967	4.46054	0.00282168	0.0768298
GUCY1A3	10.0015	2.72417	0.0028369	0.0770826
ELTD1	12.0557	2.04338	0.00284666	0.0770941
SEC14L2	6.12978	7.26648	0.00285787	0.0772596
TMEM220	5.1751	5.12348	0.00286364	0.0772775
RNASE1	10.1589	2.64923	0.00290054	0.0779952
IGJ	12.1764	2.03705	0.00293293	0.0787262
MAPRE3	6.61186	3.9784	0.00294699	0.0789638
KIAA0040	6.47743	4.3656	0.00298175	0.0793859
LOC100507055	12.1504	2.01074	0.00298212	0.0793859
SYNPO2	10.2425	2.48955	0.00298324	0.0793859
NCF4	13.8084	1.61285	0.00298897	0.0793859
CYBB	13.8001	1.60443	0.0030302	0.0801997
FXYD1	5.97364	7.15089	0.00304284	0.0803936
NKG7	9.14957	2.99406	0.00306893	0.0809417
OXT	12.1197	1.97961	0.00308833	0.0813117
RSPO3	13.7876	1.59171	0.0030986	0.0814405
GPR88	11.3918	2.14215	0.00310913	0.0815339
ZBTB16	12.1067	1.96652	0.00311293	0.0815339
SCHIP1	9.60281	2.76915	0.00314031	0.0820302
IQCJ-SCHIP1	9.60156	2.76789	0.00314271	0.0820302
PTGIS	10.2736	2.44608	0.00320757	0.0834355
FAM180A	13.7593	1.56304	0.00322581	0.083766
IFT27	9.11368	2.82687	0.00328679	0.084808
LOC157273	11.9332	1.91988	0.00328804	0.084808
ZNF467	10.753	2.30328	0.00328947	0.084808
SLC19A3	6.35228	4.04864	0.00329217	0.084808
APOL3	5.13847	5.02019	0.00329573	0.084808
OSBPL1A	9.097	2.84138	0.00330635	0.0848388
RARRES1	13.7174	1.52042	0.00333746	0.085227
SNORD114-1	13.7262	1.52934	0.00333837	0.085227
ZSCAN18	10.4448	2.33802	0.0034016	0.0866949
GIMAP7	13.6952	1.49787	0.00341472	0.086883
PLA2G2A	6.24615	9.38258	0.00347348	0.0880982
EFEMP1	10.7104	2.26015	0.00347776	0.0880982
ACVRL1	11.8854	1.87158	0.00347994	0.0880982
AGXT	6.2758	10.0317	0.0034909	0.0882283
PLIN4	4.87333	5.4722	0.00350101	0.0882284
RDH5	5.67334	4.41716	0.00350256	0.0882284
GADD45B	5.60321	6.55741	0.00351485	0.0882442
CLEC3B	10.508	2.16332	0.00355612	0.0887124
CPNE8	6.7525	3.83152	0.0035592	0.0887124
DKFZp779M0652	13.6605	1.4626	0.0035606	0.0887124
FXYD5	8.94123	2.84917	0.00356792	0.0887124
THY1	13.6574	1.4595	0.00356866	0.0887124
LDOC1L	13.6559	1.45794	0.00358305	0.0888948
CGN	5.05334	5.02631	0.00359051	0.0888948
TRIM68	11.8431	1.82885	0.00360157	0.0889463
RORC	4.86169	5.65932	0.00360768	0.0889523
ATF5	6.21044	9.62317	0.00363071	0.0892294
TMEM204	13.6296	1.43122	0.00370022	0.0905159
FLJ22763	11.9483	1.80567	0.00370306	0.0905159
CHST2	11.9519	1.80934	0.00370611	0.0905159
GZMB	13.6265	1.42804	0.00372064	0.0906205
LYSMD2	9.39851	2.76594	0.00375545	0.0910411
ECM2	8.28933	3.046	0.00375668	0.0910411
MEG3	10.8764	2.04838	0.00375855	0.0910411
CCDC80	11.9276	1.78471	0.00378632	0.0915672
CYP8B1	5.97796	7.90712	0.00383146	0.0925111
NFIB	4.83068	5.64834	0.00385961	0.092805
FOLH1	13.5837	1.38446	0.00386202	0.092805
APOF	5.09577	6.36779	0.00389044	0.0933398
LDB2	11.7684	1.75344	0.00392778	0.0940864
C19orf59	10.8307	2.00212	0.00395516	0.0942084
IFI44	10.8307	2.00212	0.00395537	0.0942084
C8A	5.9514	8.07644	0.00396467	0.0942084
SH2D3C	11.1946	1.94283	0.00396604	0.0942084
ASS1	5.94419	7.92027	0.00397565	0.0942084
NCAM2	11.8956	1.75205	0.00397643	0.0942084
SEC14L4	7.83039	3.4622	0.0039831	0.0942191
PRODH	8.57622	2.91847	0.00403296	0.0951318
ACSL1	6.08994	9.29276	0.00403426	0.0951318
GZMA	13.5362	1.33615	0.00408651	0.0962142
PLCL2	10.4091	2.06344	0.00409942	0.0963683
RASGEF1B	9.34236	2.70947	0.00410818	0.0964243
FMO4	7.59962	3.34648	0.00414379	0.0971096
CLEC4E	13.5161	1.31567	0.00417241	0.0975653
CLEC1B	11.8472	1.70295	0.00419284	0.0976611
SLCO3A1	9.76639	2.34523	0.00419957	0.0976611
VEGFC	13.4974	1.29664	0.00423683	0.0981754
CD48	11.1522	1.8999	0.00424751	0.0981754
KLRB1	13.4854	1.2844	0.00424763	0.0981754
EFHD1	5.92544	4.13116	0.00428036	0.098781
COL5A1	8.50651	2.88488	0.00431697	0.0994743
