# Supplementary material for: RNA-Seq gene expression profiling of HepG2 cells: the influence of experimental factors and comparison with liver tissue
Source: BMC Genomics. 2014 Dec 15;15(1):1108. doi: 10.1186/1471-2164-15-1108 (PMC4378340; doi:10.1186/1471-2164-15-1108)
Supplement: Supplementary file 9 — Additional file 9: Table S8: Enrichment analysis of differentially expressed genes. a. Gene Ontology (GO) terms enriched in HepG2 cells in comparison to the liver according to WebGestalt analysis. b. Disease-associated gene sets enriched in HepG2 cells in comparison to the liver according to WebGestalt analysis. Table S8c. Gene Ontology (GO) terms enriched in the liver in comparison to HepG2 cells according to WebGestalt analysis. Table S8d. KEGG pathways enriched in the liver in comparison to HepG2 cells according to WebGestalt analysis. (XLS 878 KB) [file 12864_2014_6832_MOESM9_ESM.xls]

## Sheet: GOHepG2Up
Table S8a. Gene Ontology (GO) terms enriched in HepG2 in comparison to the liver according to WebGestalt analysis.
Parameters: Organism: hsapiens, Id Type: gene_symbol, Ref Set: entrezgene, Significance Level: .05, Statistics Test: Hypergeometric, MTC: BH, Minimum: 2
C: the number of reference genes in the category
O: the number of genes in the gene set and also in the category
E: the expected number in the category
R: ratio of enrichment
rawP: p value from hypergeometric test
adjP: p value adjusted by the multiple test adjustment
Database:biological process Name:M phase of mitotic cell cycle ID:GO:0000087
C=379; O=15; E=1.06; R=14.12; rawP=4.15e-14; adjP=1.91e-11
Index	Gene Symbol	Gene Name	EntrezGene	Ensembl
1	HMGA2	high mobility group AT-hook 2	8091	ENSG00000149948
2	CENPA	centromere protein A	1058	ENSG00000115163
3	KIF20A	kinesin family member 20A	10112	ENSG00000112984
4	DLGAP5	discs, large (Drosophila) homolog-associated protein 5	9787	ENSG00000126787
5	NCAPH	non-SMC condensin I complex, subunit H	23397	ENSG00000121152
6	CDC20	cell division cycle 20 homolog (S. cerevisiae)	991	ENSG00000117399
7	KIF23	kinesin family member 23	9493	ENSG00000137807
8	BUB1B	budding uninhibited by benzimidazoles 1 homolog beta (yeast)	701	ENSG00000156970
9	CDCA2	cell division cycle associated 2	157313	ENSG00000184661
10	BUB1	budding uninhibited by benzimidazoles 1 homolog (yeast)	699	ENSG00000169679
11	KIF2C	kinesin family member 2C	11004	ENSG00000142945
12	ANLN	anillin, actin binding protein	54443	ENSG00000011426
13	CCNB2	cyclin B2	9133	ENSG00000157456
14	SKA1	spindle and kinetochore associated complex subunit 1	220134	ENSG00000154839
15	NCAPG	non-SMC condensin I complex, subunit G	64151	ENSG00000109805
Database:biological process Name:nuclear division ID:GO:0000280
C=368; O=14; E=1.03; R=13.58; rawP=6.05e-13; adjP=6.97e-11
Index	Gene Symbol	Gene Name	EntrezGene	Ensembl
1	HMGA2	high mobility group AT-hook 2	8091	ENSG00000149948
2	CENPA	centromere protein A	1058	ENSG00000115163
3	DLGAP5	discs, large (Drosophila) homolog-associated protein 5	9787	ENSG00000126787
4	NCAPH	non-SMC condensin I complex, subunit H	23397	ENSG00000121152
5	CDC20	cell division cycle 20 homolog (S. cerevisiae)	991	ENSG00000117399
6	KIF23	kinesin family member 23	9493	ENSG00000137807
7	BUB1B	budding uninhibited by benzimidazoles 1 homolog beta (yeast)	701	ENSG00000156970
8	CDCA2	cell division cycle associated 2	157313	ENSG00000184661
9	BUB1	budding uninhibited by benzimidazoles 1 homolog (yeast)	699	ENSG00000169679
10	KIF2C	kinesin family member 2C	11004	ENSG00000142945
11	ANLN	anillin, actin binding protein	54443	ENSG00000011426
12	CCNB2	cyclin B2	9133	ENSG00000157456
13	SKA1	spindle and kinetochore associated complex subunit 1	220134	ENSG00000154839
14	NCAPG	non-SMC condensin I complex, subunit G	64151	ENSG00000109805
Database:biological process Name:mitosis ID:GO:0007067
C=368; O=14; E=1.03; R=13.58; rawP=6.05e-13; adjP=6.97e-11
Index	Gene Symbol	Gene Name	EntrezGene	Ensembl
1	HMGA2	high mobility group AT-hook 2	8091	ENSG00000149948
2	CENPA	centromere protein A	1058	ENSG00000115163
3	DLGAP5	discs, large (Drosophila) homolog-associated protein 5	9787	ENSG00000126787
4	NCAPH	non-SMC condensin I complex, subunit H	23397	ENSG00000121152
5	CDC20	cell division cycle 20 homolog (S. cerevisiae)	991	ENSG00000117399
6	KIF23	kinesin family member 23	9493	ENSG00000137807
7	BUB1B	budding uninhibited by benzimidazoles 1 homolog beta (yeast)	701	ENSG00000156970
8	CDCA2	cell division cycle associated 2	157313	ENSG00000184661
9	BUB1	budding uninhibited by benzimidazoles 1 homolog (yeast)	699	ENSG00000169679
10	KIF2C	kinesin family member 2C	11004	ENSG00000142945
11	ANLN	anillin, actin binding protein	54443	ENSG00000011426
12	CCNB2	cyclin B2	9133	ENSG00000157456
13	SKA1	spindle and kinetochore associated complex subunit 1	220134	ENSG00000154839
14	NCAPG	non-SMC condensin I complex, subunit G	64151	ENSG00000109805
Database:biological process Name:M phase ID:GO:0000279
C=539; O=16; E=1.51; R=10.59; rawP=4.06e-13; adjP=6.97e-11
Index	Gene Symbol	Gene Name	EntrezGene	Ensembl
1	HMGA2	high mobility group AT-hook 2	8091	ENSG00000149948
2	CENPA	centromere protein A	1058	ENSG00000115163
3	KIF20A	kinesin family member 20A	10112	ENSG00000112984
4	DLGAP5	discs, large (Drosophila) homolog-associated protein 5	9787	ENSG00000126787
5	CDC20	cell division cycle 20 homolog (S. cerevisiae)	991	ENSG00000117399
6	KIF23	kinesin family member 23	9493	ENSG00000137807
7	BUB1B	budding uninhibited by benzimidazoles 1 homolog beta (yeast)	701	ENSG00000156970
8	CDCA2	cell division cycle associated 2	157313	ENSG00000184661
9	KIF2C	kinesin family member 2C	11004	ENSG00000142945
10	RAD54L	RAD54-like (S. cerevisiae)	8438	ENSG00000085999
11	ANLN	anillin, actin binding protein	54443	ENSG00000011426
12	SKA1	spindle and kinetochore associated complex subunit 1	220134	ENSG00000154839
13	NCAPG	non-SMC condensin I complex, subunit G	64151	ENSG00000109805
14	NCAPH	non-SMC condensin I complex, subunit H	23397	ENSG00000121152
15	BUB1	budding uninhibited by benzimidazoles 1 homolog (yeast)	699	ENSG00000169679
16	CCNB2	cyclin B2	9133	ENSG00000157456
Database:biological process Name:organelle fission ID:GO:0048285
C=392; O=14; E=1.10; R=12.74; rawP=1.43e-12; adjP=1.32e-10
Index	Gene Symbol	Gene Name	EntrezGene	Ensembl
1	HMGA2	high mobility group AT-hook 2	8091	ENSG00000149948
2	CENPA	centromere protein A	1058	ENSG00000115163
3	DLGAP5	discs, large (Drosophila) homolog-associated protein 5	9787	ENSG00000126787
4	NCAPH	non-SMC condensin I complex, subunit H	23397	ENSG00000121152
5	CDC20	cell division cycle 20 homolog (S. cerevisiae)	991	ENSG00000117399
6	KIF23	kinesin family member 23	9493	ENSG00000137807
7	BUB1B	budding uninhibited by benzimidazoles 1 homolog beta (yeast)	701	ENSG00000156970
8	CDCA2	cell division cycle associated 2	157313	ENSG00000184661
9	BUB1	budding uninhibited by benzimidazoles 1 homolog (yeast)	699	ENSG00000169679
10	KIF2C	kinesin family member 2C	11004	ENSG00000142945
11	ANLN	anillin, actin binding protein	54443	ENSG00000011426
12	CCNB2	cyclin B2	9133	ENSG00000157456
13	SKA1	spindle and kinetochore associated complex subunit 1	220134	ENSG00000154839
14	NCAPG	non-SMC condensin I complex, subunit G	64151	ENSG00000109805
Database:biological process Name:cell cycle phase ID:GO:0022403
C=860; O=17; E=2.41; R=7.05; rawP=4.07e-11; adjP=3.13e-09
Index	Gene Symbol	Gene Name	EntrezGene	Ensembl
1	HMGA2	high mobility group AT-hook 2	8091	ENSG00000149948
2	CENPA	centromere protein A	1058	ENSG00000115163
3	MCM10	minichromosome maintenance complex component 10	55388	ENSG00000065328
4	KIF20A	kinesin family member 20A	10112	ENSG00000112984
5	DLGAP5	discs, large (Drosophila) homolog-associated protein 5	9787	ENSG00000126787
6	CDC20	cell division cycle 20 homolog (S. cerevisiae)	991	ENSG00000117399
7	KIF23	kinesin family member 23	9493	ENSG00000137807
8	BUB1B	budding uninhibited by benzimidazoles 1 homolog beta (yeast)	701	ENSG00000156970
9	CDCA2	cell division cycle associated 2	157313	ENSG00000184661
10	KIF2C	kinesin family member 2C	11004	ENSG00000142945
11	RAD54L	RAD54-like (S. cerevisiae)	8438	ENSG00000085999
12	ANLN	anillin, actin binding protein	54443	ENSG00000011426
13	SKA1	spindle and kinetochore associated complex subunit 1	220134	ENSG00000154839
14	NCAPG	non-SMC condensin I complex, subunit G	64151	ENSG00000109805
15	NCAPH	non-SMC condensin I complex, subunit H	23397	ENSG00000121152
16	BUB1	budding uninhibited by benzimidazoles 1 homolog (yeast)	699	ENSG00000169679
17	CCNB2	cyclin B2	9133	ENSG00000157456
Database:biological process Name:mitotic cell cycle ID:GO:0000278
C=780; O=16; E=2.19; R=7.32; rawP=1.08e-10; adjP=7.11e-09
Index	Gene Symbol	Gene Name	EntrezGene	Ensembl
1	HMGA2	high mobility group AT-hook 2	8091	ENSG00000149948
2	CENPA	centromere protein A	1058	ENSG00000115163
3	MCM10	minichromosome maintenance complex component 10	55388	ENSG00000065328
4	KIF20A	kinesin family member 20A	10112	ENSG00000112984
5	DLGAP5	discs, large (Drosophila) homolog-associated protein 5	9787	ENSG00000126787
6	CDC20	cell division cycle 20 homolog (S. cerevisiae)	991	ENSG00000117399
7	KIF23	kinesin family member 23	9493	ENSG00000137807
8	BUB1B	budding uninhibited by benzimidazoles 1 homolog beta (yeast)	701	ENSG00000156970
9	CDCA2	cell division cycle associated 2	157313	ENSG00000184661
10	KIF2C	kinesin family member 2C	11004	ENSG00000142945
11	ANLN	anillin, actin binding protein	54443	ENSG00000011426
12	SKA1	spindle and kinetochore associated complex subunit 1	220134	ENSG00000154839
13	NCAPG	non-SMC condensin I complex, subunit G	64151	ENSG00000109805
14	NCAPH	non-SMC condensin I complex, subunit H	23397	ENSG00000121152
15	BUB1	budding uninhibited by benzimidazoles 1 homolog (yeast)	699	ENSG00000169679
16	CCNB2	cyclin B2	9133	ENSG00000157456
Database:biological process Name:cell division ID:GO:0051301
C=465; O=13; E=1.30; R=9.98; rawP=2.24e-10; adjP=1.29e-08
Index	Gene Symbol	Gene Name	EntrezGene	Ensembl
1	HMGA2	high mobility group AT-hook 2	8091	ENSG00000149948
2	KIF20A	kinesin family member 20A	10112	ENSG00000112984
3	NCAPH	non-SMC condensin I complex, subunit H	23397	ENSG00000121152
4	CDC20	cell division cycle 20 homolog (S. cerevisiae)	991	ENSG00000117399
5	KIF23	kinesin family member 23	9493	ENSG00000137807
6	BUB1B	budding uninhibited by benzimidazoles 1 homolog beta (yeast)	701	ENSG00000156970
7	BUB1	budding uninhibited by benzimidazoles 1 homolog (yeast)	699	ENSG00000169679
8	CDCA2	cell division cycle associated 2	157313	ENSG00000184661
9	KIF2C	kinesin family member 2C	11004	ENSG00000142945
10	ANLN	anillin, actin binding protein	54443	ENSG00000011426
11	CCNB2	cyclin B2	9133	ENSG00000157456
12	SKA1	spindle and kinetochore associated complex subunit 1	220134	ENSG00000154839
13	NCAPG	non-SMC condensin I complex, subunit G	64151	ENSG00000109805
Database:biological process Name:cell cycle process ID:GO:0022402
C=1062; O=17; E=2.98; R=5.71; rawP=1.09e-09; adjP=5.58e-08
Index	Gene Symbol	Gene Name	EntrezGene	Ensembl
1	HMGA2	high mobility group AT-hook 2	8091	ENSG00000149948
2	CENPA	centromere protein A	1058	ENSG00000115163
3	MCM10	minichromosome maintenance complex component 10	55388	ENSG00000065328
4	KIF20A	kinesin family member 20A	10112	ENSG00000112984
5	DLGAP5	discs, large (Drosophila) homolog-associated protein 5	9787	ENSG00000126787
6	CDC20	cell division cycle 20 homolog (S. cerevisiae)	991	ENSG00000117399
7	KIF23	kinesin family member 23	9493	ENSG00000137807
8	BUB1B	budding uninhibited by benzimidazoles 1 homolog beta (yeast)	701	ENSG00000156970
9	CDCA2	cell division cycle associated 2	157313	ENSG00000184661
10	KIF2C	kinesin family member 2C	11004	ENSG00000142945
11	RAD54L	RAD54-like (S. cerevisiae)	8438	ENSG00000085999
12	ANLN	anillin, actin binding protein	54443	ENSG00000011426
13	SKA1	spindle and kinetochore associated complex subunit 1	220134	ENSG00000154839
14	NCAPG	non-SMC condensin I complex, subunit G	64151	ENSG00000109805
15	NCAPH	non-SMC condensin I complex, subunit H	23397	ENSG00000121152
16	BUB1	budding uninhibited by benzimidazoles 1 homolog (yeast)	699	ENSG00000169679
17	CCNB2	cyclin B2	9133	ENSG00000157456
Database:biological process Name:cell cycle ID:GO:0007049
C=1393; O=18; E=3.90; R=4.61; rawP=8.89e-09; adjP=4.10e-07
Index	Gene Symbol	Gene Name	EntrezGene	Ensembl
1	HMGA2	high mobility group AT-hook 2	8091	ENSG00000149948
2	CENPA	centromere protein A	1058	ENSG00000115163
3	MCM10	minichromosome maintenance complex component 10	55388	ENSG00000065328
4	KIF20A	kinesin family member 20A	10112	ENSG00000112984
5	DLGAP5	discs, large (Drosophila) homolog-associated protein 5	9787	ENSG00000126787
6	HJURP	Holliday junction recognition protein	55355	ENSG00000123485
7	CDC20	cell division cycle 20 homolog (S. cerevisiae)	991	ENSG00000117399
8	KIF23	kinesin family member 23	9493	ENSG00000137807
9	BUB1B	budding uninhibited by benzimidazoles 1 homolog beta (yeast)	701	ENSG00000156970
10	CDCA2	cell division cycle associated 2	157313	ENSG00000184661
11	KIF2C	kinesin family member 2C	11004	ENSG00000142945
12	RAD54L	RAD54-like (S. cerevisiae)	8438	ENSG00000085999
13	ANLN	anillin, actin binding protein	54443	ENSG00000011426
14	SKA1	spindle and kinetochore associated complex subunit 1	220134	ENSG00000154839
15	NCAPG	non-SMC condensin I complex, subunit G	64151	ENSG00000109805
16	NCAPH	non-SMC condensin I complex, subunit H	23397	ENSG00000121152
17	BUB1	budding uninhibited by benzimidazoles 1 homolog (yeast)	699	ENSG00000169679
18	CCNB2	cyclin B2	9133	ENSG00000157456
Database:biological process Name:chromosome segregation ID:GO:0007059
C=146; O=7; E=0.41; R=17.11; rawP=1.44e-07; adjP=5.53e-06
Index	Gene Symbol	Gene Name	EntrezGene	Ensembl
1	BUB1	budding uninhibited by benzimidazoles 1 homolog (yeast)	699	ENSG00000169679
2	KIF2C	kinesin family member 2C	11004	ENSG00000142945
3	DLGAP5	discs, large (Drosophila) homolog-associated protein 5	9787	ENSG00000126787
4	HJURP	Holliday junction recognition protein	55355	ENSG00000123485
5	SKA1	spindle and kinetochore associated complex subunit 1	220134	ENSG00000154839
6	NCAPG	non-SMC condensin I complex, subunit G	64151	ENSG00000109805
7	NCAPH	non-SMC condensin I complex, subunit H	23397	ENSG00000121152
Database:biological process Name:mitotic prometaphase ID:GO:0000236
C=86; O=6; E=0.24; R=24.90; rawP=1.32e-07; adjP=5.53e-06
Index	Gene Symbol	Gene Name	EntrezGene	Ensembl
1	BUB1B	budding uninhibited by benzimidazoles 1 homolog beta (yeast)	701	ENSG00000156970
2	BUB1	budding uninhibited by benzimidazoles 1 homolog (yeast)	699	ENSG00000169679
3	CENPA	centromere protein A	1058	ENSG00000115163
4	KIF2C	kinesin family member 2C	11004	ENSG00000142945
5	SKA1	spindle and kinetochore associated complex subunit 1	220134	ENSG00000154839
6	CDC20	cell division cycle 20 homolog (S. cerevisiae)	991	ENSG00000117399
Database:biological process Name:regulation of cell cycle process ID:GO:0010564
C=430; O=9; E=1.21; R=7.47; rawP=2.29e-06; adjP=8.12e-05
Index	Gene Symbol	Gene Name	EntrezGene	Ensembl
1	HMGA2	high mobility group AT-hook 2	8091	ENSG00000149948
2	MCM10	minichromosome maintenance complex component 10	55388	ENSG00000065328
3	DLGAP5	discs, large (Drosophila) homolog-associated protein 5	9787	ENSG00000126787
4	CDC20	cell division cycle 20 homolog (S. cerevisiae)	991	ENSG00000117399
5	KIF23	kinesin family member 23	9493	ENSG00000137807
6	BUB1	budding uninhibited by benzimidazoles 1 homolog (yeast)	699	ENSG00000169679
7	BUB1B	budding uninhibited by benzimidazoles 1 homolog beta (yeast)	701	ENSG00000156970
8	ANLN	anillin, actin binding protein	54443	ENSG00000011426
9	CCNB2	cyclin B2	9133	ENSG00000157456
Database:biological process Name:organelle organization ID:GO:0006996
C=2113; O=18; E=5.92; R=3.04; rawP=5.03e-06; adjP=0.0002
Index	Gene Symbol	Gene Name	EntrezGene	Ensembl
1	HMGA2	high mobility group AT-hook 2	8091	ENSG00000149948
2	CENPA	centromere protein A	1058	ENSG00000115163
3	KIF20A	kinesin family member 20A	10112	ENSG00000112984
4	DLGAP5	discs, large (Drosophila) homolog-associated protein 5	9787	ENSG00000126787
5	HJURP	Holliday junction recognition protein	55355	ENSG00000123485
6	CDC20	cell division cycle 20 homolog (S. cerevisiae)	991	ENSG00000117399
7	KIF23	kinesin family member 23	9493	ENSG00000137807
8	BUB1B	budding uninhibited by benzimidazoles 1 homolog beta (yeast)	701	ENSG00000156970
9	CDCA2	cell division cycle associated 2	157313	ENSG00000184661
10	KIF2C	kinesin family member 2C	11004	ENSG00000142945
11	RAD54L	RAD54-like (S. cerevisiae)	8438	ENSG00000085999
12	ANLN	anillin, actin binding protein	54443	ENSG00000011426
13	SKA1	spindle and kinetochore associated complex subunit 1	220134	ENSG00000154839
14	NCAPG	non-SMC condensin I complex, subunit G	64151	ENSG00000109805
15	NCAPH	non-SMC condensin I complex, subunit H	23397	ENSG00000121152
16	BUB1	budding uninhibited by benzimidazoles 1 homolog (yeast)	699	ENSG00000169679
17	ANKRD1	ankyrin repeat domain 1 (cardiac muscle)	27063	ENSG00000148677
18	CCNB2	cyclin B2	9133	ENSG00000157456
Database:biological process Name:regulation of mitotic metaphase/anaphase transition ID:GO:0030071
C=43; O=4; E=0.12; R=33.19; rawP=6.05e-06; adjP=0.0002
Index	Gene Symbol	Gene Name	EntrezGene	Ensembl
1	BUB1B	budding uninhibited by benzimidazoles 1 homolog beta (yeast)	701	ENSG00000156970
2	BUB1	budding uninhibited by benzimidazoles 1 homolog (yeast)	699	ENSG00000169679
3	DLGAP5	discs, large (Drosophila) homolog-associated protein 5	9787	ENSG00000126787
4	CDC20	cell division cycle 20 homolog (S. cerevisiae)	991	ENSG00000117399
Database:biological process Name:mitotic metaphase/anaphase transition ID:GO:0007091
C=49; O=4; E=0.14; R=29.13; rawP=1.03e-05; adjP=0.0003
Index	Gene Symbol	Gene Name	EntrezGene	Ensembl
1	BUB1B	budding uninhibited by benzimidazoles 1 homolog beta (yeast)	701	ENSG00000156970
2	BUB1	budding uninhibited by benzimidazoles 1 homolog (yeast)	699	ENSG00000169679
3	DLGAP5	discs, large (Drosophila) homolog-associated protein 5	9787	ENSG00000126787
4	CDC20	cell division cycle 20 homolog (S. cerevisiae)	991	ENSG00000117399
Database:biological process Name:DNA packaging ID:GO:0006323
C=152; O=5; E=0.43; R=11.74; rawP=6.28e-05; adjP=0.0016
Index	Gene Symbol	Gene Name	EntrezGene	Ensembl
1	HMGA2	high mobility group AT-hook 2	8091	ENSG00000149948
2	CENPA	centromere protein A	1058	ENSG00000115163
3	HJURP	Holliday junction recognition protein	55355	ENSG00000123485
4	NCAPG	non-SMC condensin I complex, subunit G	64151	ENSG00000109805
5	NCAPH	non-SMC condensin I complex, subunit H	23397	ENSG00000121152
Database:biological process Name:cell cycle checkpoint ID:GO:0000075
C=246; O=6; E=0.69; R=8.70; rawP=5.84e-05; adjP=0.0016
Index	Gene Symbol	Gene Name	EntrezGene	Ensembl
1	HMGA2	high mobility group AT-hook 2	8091	ENSG00000149948
2	BUB1B	budding uninhibited by benzimidazoles 1 homolog beta (yeast)	701	ENSG00000156970
3	BUB1	budding uninhibited by benzimidazoles 1 homolog (yeast)	699	ENSG00000169679
4	MCM10	minichromosome maintenance complex component 10	55388	ENSG00000065328
5	CCNB2	cyclin B2	9133	ENSG00000157456
6	CDC20	cell division cycle 20 homolog (S. cerevisiae)	991	ENSG00000117399
Database:biological process Name:microtubule cytoskeleton organization ID:GO:0000226
C=282; O=6; E=0.79; R=7.59; rawP=0.0001; adjP=0.0017
Index	Gene Symbol	Gene Name	EntrezGene	Ensembl
1	KIF23	kinesin family member 23	9493	ENSG00000137807
2	BUB1B	budding uninhibited by benzimidazoles 1 homolog beta (yeast)	701	ENSG00000156970
3	CENPA	centromere protein A	1058	ENSG00000115163
4	KIF2C	kinesin family member 2C	11004	ENSG00000142945
5	KIF20A	kinesin family member 20A	10112	ENSG00000112984
6	SKA1	spindle and kinetochore associated complex subunit 1	220134	ENSG00000154839
Database:biological process Name:regulation of cell cycle arrest ID:GO:0071156
C=269; O=6; E=0.75; R=7.96; rawP=9.57e-05; adjP=0.0017
Index	Gene Symbol	Gene Name	EntrezGene	Ensembl
1	HMGA2	high mobility group AT-hook 2	8091	ENSG00000149948
2	BUB1B	budding uninhibited by benzimidazoles 1 homolog beta (yeast)	701	ENSG00000156970
3	BUB1	budding uninhibited by benzimidazoles 1 homolog (yeast)	699	ENSG00000169679
4	MCM10	minichromosome maintenance complex component 10	55388	ENSG00000065328
5	CCNB2	cyclin B2	9133	ENSG00000157456
6	CDC20	cell division cycle 20 homolog (S. cerevisiae)	991	ENSG00000117399
Database:biological process Name:negative regulation of mitotic metaphase/anaphase transition ID:GO:0045841
C=35; O=3; E=0.10; R=30.59; rawP=0.0001; adjP=0.0017
Index	Gene Symbol	Gene Name	EntrezGene	Ensembl
1	BUB1B	budding uninhibited by benzimidazoles 1 homolog beta (yeast)	701	ENSG00000156970
2	BUB1	budding uninhibited by benzimidazoles 1 homolog (yeast)	699	ENSG00000169679
3	CDC20	cell division cycle 20 homolog (S. cerevisiae)	991	ENSG00000117399
Database:biological process Name:mitotic cell cycle spindle assembly checkpoint ID:GO:0007094
C=34; O=3; E=0.10; R=31.48; rawP=0.0001; adjP=0.0017
Index	Gene Symbol	Gene Name	EntrezGene	Ensembl
1	BUB1B	budding uninhibited by benzimidazoles 1 homolog beta (yeast)	701	ENSG00000156970
2	BUB1	budding uninhibited by benzimidazoles 1 homolog (yeast)	699	ENSG00000169679
3	CDC20	cell division cycle 20 homolog (S. cerevisiae)	991	ENSG00000117399
Database:biological process Name:spindle assembly checkpoint ID:GO:0071173
C=35; O=3; E=0.10; R=30.59; rawP=0.0001; adjP=0.0017
Index	Gene Symbol	Gene Name	EntrezGene	Ensembl
1	BUB1B	budding uninhibited by benzimidazoles 1 homolog beta (yeast)	701	ENSG00000156970
2	BUB1	budding uninhibited by benzimidazoles 1 homolog (yeast)	699	ENSG00000169679
3	CDC20	cell division cycle 20 homolog (S. cerevisiae)	991	ENSG00000117399
Database:biological process Name:mitotic cell cycle spindle checkpoint ID:GO:0071174
C=37; O=3; E=0.10; R=28.93; rawP=0.0001; adjP=0.0017
Index	Gene Symbol	Gene Name	EntrezGene	Ensembl
1	BUB1B	budding uninhibited by benzimidazoles 1 homolog beta (yeast)	701	ENSG00000156970
2	BUB1	budding uninhibited by benzimidazoles 1 homolog (yeast)	699	ENSG00000169679
3	CDC20	cell division cycle 20 homolog (S. cerevisiae)	991	ENSG00000117399
Database:biological process Name:regulation of mitosis ID:GO:0007088
C=95; O=4; E=0.27; R=15.02; rawP=0.0001; adjP=0.0017
Index	Gene Symbol	Gene Name	EntrezGene	Ensembl
1	BUB1B	budding uninhibited by benzimidazoles 1 homolog beta (yeast)	701	ENSG00000156970
2	BUB1	budding uninhibited by benzimidazoles 1 homolog (yeast)	699	ENSG00000169679
3	DLGAP5	discs, large (Drosophila) homolog-associated protein 5	9787	ENSG00000126787
4	CDC20	cell division cycle 20 homolog (S. cerevisiae)	991	ENSG00000117399
Database:biological process Name:chromosome condensation ID:GO:0030261
C=30; O=3; E=0.08; R=35.68; rawP=7.87e-05; adjP=0.0017
Index	Gene Symbol	Gene Name	EntrezGene	Ensembl
1	HMGA2	high mobility group AT-hook 2	8091	ENSG00000149948
2	NCAPG	non-SMC condensin I complex, subunit G	64151	ENSG00000109805
3	NCAPH	non-SMC condensin I complex, subunit H	23397	ENSG00000121152
Database:biological process Name:regulation of nuclear division ID:GO:0051783
C=95; O=4; E=0.27; R=15.02; rawP=0.0001; adjP=0.0017
Index	Gene Symbol	Gene Name	EntrezGene	Ensembl
1	BUB1B	budding uninhibited by benzimidazoles 1 homolog beta (yeast)	701	ENSG00000156970
2	BUB1	budding uninhibited by benzimidazoles 1 homolog (yeast)	699	ENSG00000169679
3	DLGAP5	discs, large (Drosophila) homolog-associated protein 5	9787	ENSG00000126787
4	CDC20	cell division cycle 20 homolog (S. cerevisiae)	991	ENSG00000117399
Database:biological process Name:negative regulation of mitosis ID:GO:0045839
C=42; O=3; E=0.12; R=25.49; rawP=0.0002; adjP=0.0026
Index	Gene Symbol	Gene Name	EntrezGene	Ensembl
1	BUB1B	budding uninhibited by benzimidazoles 1 homolog beta (yeast)	701	ENSG00000156970
2	BUB1	budding uninhibited by benzimidazoles 1 homolog (yeast)	699	ENSG00000169679
3	CDC20	cell division cycle 20 homolog (S. cerevisiae)	991	ENSG00000117399
Database:biological process Name:DNA conformation change ID:GO:0071103
C=188; O=5; E=0.53; R=9.49; rawP=0.0002; adjP=0.0026
Index	Gene Symbol	Gene Name	EntrezGene	Ensembl
1	HMGA2	high mobility group AT-hook 2	8091	ENSG00000149948
2	CENPA	centromere protein A	1058	ENSG00000115163
3	HJURP	Holliday junction recognition protein	55355	ENSG00000123485
4	NCAPG	non-SMC condensin I complex, subunit G	64151	ENSG00000109805
5	NCAPH	non-SMC condensin I complex, subunit H	23397	ENSG00000121152
Database:biological process Name:microtubule-based process ID:GO:0007017
C=423; O=7; E=1.19; R=5.90; rawP=0.0002; adjP=0.0026
Index	Gene Symbol	Gene Name	EntrezGene	Ensembl
1	KIF23	kinesin family member 23	9493	ENSG00000137807
2	BUB1B	budding uninhibited by benzimidazoles 1 homolog beta (yeast)	701	ENSG00000156970
3	CENPA	centromere protein A	1058	ENSG00000115163
4	KIF2C	kinesin family member 2C	11004	ENSG00000142945
5	KIF20A	kinesin family member 20A	10112	ENSG00000112984
6	DLGAP5	discs, large (Drosophila) homolog-associated protein 5	9787	ENSG00000126787
7	SKA1	spindle and kinetochore associated complex subunit 1	220134	ENSG00000154839
Database:biological process Name:negative regulation of nuclear division ID:GO:0051784
C=42; O=3; E=0.12; R=25.49; rawP=0.0002; adjP=0.0026
Index	Gene Symbol	Gene Name	EntrezGene	Ensembl
1	BUB1B	budding uninhibited by benzimidazoles 1 homolog beta (yeast)	701	ENSG00000156970
2	BUB1	budding uninhibited by benzimidazoles 1 homolog (yeast)	699	ENSG00000169679
3	CDC20	cell division cycle 20 homolog (S. cerevisiae)	991	ENSG00000117399
Database:biological process Name:spindle checkpoint ID:GO:0031577
C=43; O=3; E=0.12; R=24.90; rawP=0.0002; adjP=0.0026
Index	Gene Symbol	Gene Name	EntrezGene	Ensembl
1	BUB1B	budding uninhibited by benzimidazoles 1 homolog beta (yeast)	701	ENSG00000156970
2	BUB1	budding uninhibited by benzimidazoles 1 homolog (yeast)	699	ENSG00000169679
3	CDC20	cell division cycle 20 homolog (S. cerevisiae)	991	ENSG00000117399
Database:biological process Name:regulation of cell cycle ID:GO:0051726
C=734; O=9; E=2.06; R=4.38; rawP=0.0002; adjP=0.0026
Index	Gene Symbol	Gene Name	EntrezGene	Ensembl
1	HMGA2	high mobility group AT-hook 2	8091	ENSG00000149948
2	MCM10	minichromosome maintenance complex component 10	55388	ENSG00000065328
3	DLGAP5	discs, large (Drosophila) homolog-associated protein 5	9787	ENSG00000126787
4	CDC20	cell division cycle 20 homolog (S. cerevisiae)	991	ENSG00000117399
5	KIF23	kinesin family member 23	9493	ENSG00000137807
6	BUB1	budding uninhibited by benzimidazoles 1 homolog (yeast)	699	ENSG00000169679
7	BUB1B	budding uninhibited by benzimidazoles 1 homolog beta (yeast)	701	ENSG00000156970
8	ANLN	anillin, actin binding protein	54443	ENSG00000011426
9	CCNB2	cyclin B2	9133	ENSG00000157456
Database:biological process Name:regulation of mitotic cell cycle ID:GO:0007346
C=315; O=6; E=0.88; R=6.80; rawP=0.0002; adjP=0.0026
Index	Gene Symbol	Gene Name	EntrezGene	Ensembl
1	HMGA2	high mobility group AT-hook 2	8091	ENSG00000149948
2	BUB1B	budding uninhibited by benzimidazoles 1 homolog beta (yeast)	701	ENSG00000156970
3	BUB1	budding uninhibited by benzimidazoles 1 homolog (yeast)	699	ENSG00000169679
4	ANLN	anillin, actin binding protein	54443	ENSG00000011426
5	DLGAP5	discs, large (Drosophila) homolog-associated protein 5	9787	ENSG00000126787
6	CDC20	cell division cycle 20 homolog (S. cerevisiae)	991	ENSG00000117399
Database:biological process Name:positive regulation of synaptic plasticity ID:GO:0031915
C=7; O=2; E=0.02; R=101.95; rawP=0.0002; adjP=0.0026
Index	Gene Symbol	Gene Name	EntrezGene	Ensembl
1	CDC20	cell division cycle 20 homolog (S. cerevisiae)	991	ENSG00000117399
2	CPLX2	complexin 2	10814	ENSG00000145920
Database:biological process Name:mitotic sister chromatid segregation ID:GO:0000070
C=50; O=3; E=0.14; R=21.41; rawP=0.0004; adjP=0.0050
Index	Gene Symbol	Gene Name	EntrezGene	Ensembl
1	DLGAP5	discs, large (Drosophila) homolog-associated protein 5	9787	ENSG00000126787
2	NCAPG	non-SMC condensin I complex, subunit G	64151	ENSG00000109805
3	NCAPH	non-SMC condensin I complex, subunit H	23397	ENSG00000121152
Database:biological process Name:sister chromatid segregation ID:GO:0000819
C=53; O=3; E=0.15; R=20.20; rawP=0.0004; adjP=0.0050
Index	Gene Symbol	Gene Name	EntrezGene	Ensembl
1	DLGAP5	discs, large (Drosophila) homolog-associated protein 5	9787	ENSG00000126787
2	NCAPG	non-SMC condensin I complex, subunit G	64151	ENSG00000109805
3	NCAPH	non-SMC condensin I complex, subunit H	23397	ENSG00000121152
Database:biological process Name:chromosome organization ID:GO:0051276
C=690; O=8; E=1.93; R=4.14; rawP=0.0006; adjP=0.0069
Index	Gene Symbol	Gene Name	EntrezGene	Ensembl
1	HMGA2	high mobility group AT-hook 2	8091	ENSG00000149948
2	CENPA	centromere protein A	1058	ENSG00000115163
3	DLGAP5	discs, large (Drosophila) homolog-associated protein 5	9787	ENSG00000126787
4	HJURP	Holliday junction recognition protein	55355	ENSG00000123485
5	NCAPH	non-SMC condensin I complex, subunit H	23397	ENSG00000121152
6	BUB1	budding uninhibited by benzimidazoles 1 homolog (yeast)	699	ENSG00000169679
7	RAD54L	RAD54-like (S. cerevisiae)	8438	ENSG00000085999
8	NCAPG	non-SMC condensin I complex, subunit G	64151	ENSG00000109805
Database:biological process Name:mitotic chromosome condensation ID:GO:0007076
C=13; O=2; E=0.04; R=54.90; rawP=0.0006; adjP=0.0069
Index	Gene Symbol	Gene Name	EntrezGene	Ensembl
1	NCAPG	non-SMC condensin I complex, subunit G	64151	ENSG00000109805
2	NCAPH	non-SMC condensin I complex, subunit H	23397	ENSG00000121152
Database:biological process Name:mitotic cell cycle checkpoint ID:GO:0007093
C=141; O=4; E=0.40; R=10.12; rawP=0.0006; adjP=0.0069
Index	Gene Symbol	Gene Name	EntrezGene	Ensembl
1	HMGA2	high mobility group AT-hook 2	8091	ENSG00000149948
2	BUB1B	budding uninhibited by benzimidazoles 1 homolog beta (yeast)	701	ENSG00000156970
3	BUB1	budding uninhibited by benzimidazoles 1 homolog (yeast)	699	ENSG00000169679
4	CDC20	cell division cycle 20 homolog (S. cerevisiae)	991	ENSG00000117399
Database:molecular function Name:mRNA 5'-UTR binding ID:GO:0048027
C=6; O=2; E=0.01; R=134.07; rawP=8.97e-05; adjP=0.0067
Index	Gene Symbol	Gene Name	EntrezGene	Ensembl
1	IGF2BP1	insulin-like growth factor 2 mRNA binding protein 1	10642	ENSG00000159217
2	IGF2BP3	insulin-like growth factor 2 mRNA binding protein 3	10643	ENSG00000136231
Database:molecular function Name:protein binding ID:GO:0005515
C=7337; O=28; E=18.24; R=1.53; rawP=0.0012; adjP=0.0240
Index	Gene Symbol	Gene Name	EntrezGene	Ensembl
1	HMGA2	high mobility group AT-hook 2	8091	ENSG00000149948
2	COCH	coagulation factor C homolog, cochlin (Limulus polyphemus)	1690	ENSG00000100473
3	CENPA	centromere protein A	1058	ENSG00000115163
4	MCM10	minichromosome maintenance complex component 10	55388	ENSG00000065328
5	KIF20A	kinesin family member 20A	10112	ENSG00000112984
6	LIN28B	lin-28 homolog B (C. elegans)	389421	ENSG00000187772
7	DLGAP5	discs, large (Drosophila) homolog-associated protein 5	9787	ENSG00000126787
8	HJURP	Holliday junction recognition protein	55355	ENSG00000123485
9	CDC20	cell division cycle 20 homolog (S. cerevisiae)	991	ENSG00000117399
10	KIF23	kinesin family member 23	9493	ENSG00000137807
11	BUB1B	budding uninhibited by benzimidazoles 1 homolog beta (yeast)	701	ENSG00000156970
12	KIF2C	kinesin family member 2C	11004	ENSG00000142945
13	RAD54L	RAD54-like (S. cerevisiae)	8438	ENSG00000085999
14	ANLN	anillin, actin binding protein	54443	ENSG00000011426
15	SHCBP1	SHC SH2-domain binding protein 1	79801	ENSG00000171241
16	SKA1	spindle and kinetochore associated complex subunit 1	220134	ENSG00000154839
17	NCAPG	non-SMC condensin I complex, subunit G	64151	ENSG00000109805
18	DKK1	dickkopf 1 homolog (Xenopus laevis)	22943	ENSG00000107984
19	IGF2BP3	insulin-like growth factor 2 mRNA binding protein 3	10643	ENSG00000136231
20	GPC3	glypican 3	2719	ENSG00000147257
21	NCAPH	non-SMC condensin I complex, subunit H	23397	ENSG00000121152
22	NR5A1	nuclear receptor subfamily 5, group A, member 1	2516	ENSG00000136931
23	CPLX2	complexin 2	10814	ENSG00000145920
24	BUB1	budding uninhibited by benzimidazoles 1 homolog (yeast)	699	ENSG00000169679
25	MATN3	matrilin 3	4148	ENSG00000132031
26	IGF2BP1	insulin-like growth factor 2 mRNA binding protein 1	10642	ENSG00000159217
27	ANKRD1	ankyrin repeat domain 1 (cardiac muscle)	27063	ENSG00000148677
28	CCNB2	cyclin B2	9133	ENSG00000157456
Database:molecular function Name:mRNA 3'-UTR binding ID:GO:0003730
C=24; O=2; E=0.06; R=33.52; rawP=0.0016; adjP=0.0240
Index	Gene Symbol	Gene Name	EntrezGene	Ensembl
1	IGF2BP1	insulin-like growth factor 2 mRNA binding protein 1	10642	ENSG00000159217
2	IGF2BP3	insulin-like growth factor 2 mRNA binding protein 3	10643	ENSG00000136231
Database:molecular function Name:microtubule motor activity ID:GO:0003777
C=76; O=3; E=0.19; R=15.88; rawP=0.0009; adjP=0.0240
Index	Gene Symbol	Gene Name	EntrezGene	Ensembl
1	KIF23	kinesin family member 23	9493	ENSG00000137807
2	KIF2C	kinesin family member 2C	11004	ENSG00000142945
3	KIF20A	kinesin family member 20A	10112	ENSG00000112984
Database:molecular function Name:translation regulator activity ID:GO:0045182
C=24; O=2; E=0.06; R=33.52; rawP=0.0016; adjP=0.0240
Index	Gene Symbol	Gene Name	EntrezGene	Ensembl
1	IGF2BP1	insulin-like growth factor 2 mRNA binding protein 1	10642	ENSG00000159217
2	IGF2BP3	insulin-like growth factor 2 mRNA binding protein 3	10643	ENSG00000136231
Database:molecular function Name:microtubule binding ID:GO:0008017
C=108; O=3; E=0.27; R=11.17; rawP=0.0024; adjP=0.0300
Index	Gene Symbol	Gene Name	EntrezGene	Ensembl
1	KIF23	kinesin family member 23	9493	ENSG00000137807
2	KIF2C	kinesin family member 2C	11004	ENSG00000142945
3	SKA1	spindle and kinetochore associated complex subunit 1	220134	ENSG00000154839
Database:molecular function Name:motor activity ID:GO:0003774
C=131; O=3; E=0.33; R=9.21; rawP=0.0042; adjP=0.0450
Index	Gene Symbol	Gene Name	EntrezGene	Ensembl
1	KIF23	kinesin family member 23	9493	ENSG00000137807
2	KIF2C	kinesin family member 2C	11004	ENSG00000142945
3	KIF20A	kinesin family member 20A	10112	ENSG00000112984
Database:cellular component Name:condensed chromosome ID:GO:0000793
C=167; O=8; E=0.43; R=18.57; rawP=9.39e-09; adjP=7.23e-07
Index	Gene Symbol	Gene Name	EntrezGene	Ensembl
1	CENPA	centromere protein A	1058	ENSG00000115163
2	HJURP	Holliday junction recognition protein	55355	ENSG00000123485
3	NCAPH	non-SMC condensin I complex, subunit H	23397	ENSG00000121152
4	BUB1	budding uninhibited by benzimidazoles 1 homolog (yeast)	699	ENSG00000169679
5	BUB1B	budding uninhibited by benzimidazoles 1 homolog beta (yeast)	701	ENSG00000156970
6	KIF2C	kinesin family member 2C	11004	ENSG00000142945
7	NCAPG	non-SMC condensin I complex, subunit G	64151	ENSG00000109805
8	SKA1	spindle and kinetochore associated complex subunit 1	220134	ENSG00000154839
Database:cellular component Name:condensed chromosome kinetochore ID:GO:0000777
C=83; O=6; E=0.21; R=28.02; rawP=6.74e-08; adjP=2.46e-06
Index	Gene Symbol	Gene Name	EntrezGene	Ensembl
1	BUB1B	budding uninhibited by benzimidazoles 1 homolog beta (yeast)	701	ENSG00000156970
2	BUB1	budding uninhibited by benzimidazoles 1 homolog (yeast)	699	ENSG00000169679
3	CENPA	centromere protein A	1058	ENSG00000115163
4	KIF2C	kinesin family member 2C	11004	ENSG00000142945
5	HJURP	Holliday junction recognition protein	55355	ENSG00000123485
6	SKA1	spindle and kinetochore associated complex subunit 1	220134	ENSG00000154839
Database:cellular component Name:condensed chromosome, centromeric region ID:GO:0000779
C=88; O=6; E=0.23; R=26.43; rawP=9.58e-08; adjP=2.46e-06
Index	Gene Symbol	Gene Name	EntrezGene	Ensembl
1	BUB1B	budding uninhibited by benzimidazoles 1 homolog beta (yeast)	701	ENSG00000156970
2	BUB1	budding uninhibited by benzimidazoles 1 homolog (yeast)	699	ENSG00000169679
3	CENPA	centromere protein A	1058	ENSG00000115163
4	KIF2C	kinesin family member 2C	11004	ENSG00000142945
5	HJURP	Holliday junction recognition protein	55355	ENSG00000123485
6	SKA1	spindle and kinetochore associated complex subunit 1	220134	ENSG00000154839
Database:cellular component Name:kinetochore ID:GO:0000776
C=104; O=6; E=0.27; R=22.36; rawP=2.60e-07; adjP=5.01e-06
Index	Gene Symbol	Gene Name	EntrezGene	Ensembl
1	BUB1B	budding uninhibited by benzimidazoles 1 homolog beta (yeast)	701	ENSG00000156970
2	BUB1	budding uninhibited by benzimidazoles 1 homolog (yeast)	699	ENSG00000169679
3	CENPA	centromere protein A	1058	ENSG00000115163
4	KIF2C	kinesin family member 2C	11004	ENSG00000142945
5	HJURP	Holliday junction recognition protein	55355	ENSG00000123485
6	SKA1	spindle and kinetochore associated complex subunit 1	220134	ENSG00000154839
Database:cellular component Name:chromosome, centromeric region ID:GO:0000775
C=148; O=6; E=0.38; R=15.71; rawP=2.08e-06; adjP=3.20e-05
Index	Gene Symbol	Gene Name	EntrezGene	Ensembl
1	BUB1B	budding uninhibited by benzimidazoles 1 homolog beta (yeast)	701	ENSG00000156970
2	BUB1	budding uninhibited by benzimidazoles 1 homolog (yeast)	699	ENSG00000169679
3	CENPA	centromere protein A	1058	ENSG00000115163
4	KIF2C	kinesin family member 2C	11004	ENSG00000142945
5	HJURP	Holliday junction recognition protein	55355	ENSG00000123485
6	SKA1	spindle and kinetochore associated complex subunit 1	220134	ENSG00000154839
Database:cellular component Name:chromosomal part ID:GO:0044427
C=530; O=9; E=1.37; R=6.58; rawP=6.79e-06; adjP=8.71e-05
Index	Gene Symbol	Gene Name	EntrezGene	Ensembl
1	HMGA2	high mobility group AT-hook 2	8091	ENSG00000149948
2	CENPA	centromere protein A	1058	ENSG00000115163
3	HJURP	Holliday junction recognition protein	55355	ENSG00000123485
4	NCAPH	non-SMC condensin I complex, subunit H	23397	ENSG00000121152
5	BUB1	budding uninhibited by benzimidazoles 1 homolog (yeast)	699	ENSG00000169679
6	BUB1B	budding uninhibited by benzimidazoles 1 homolog beta (yeast)	701	ENSG00000156970
7	KIF2C	kinesin family member 2C	11004	ENSG00000142945
8	SKA1	spindle and kinetochore associated complex subunit 1	220134	ENSG00000154839
9	NCAPG	non-SMC condensin I complex, subunit G	64151	ENSG00000109805
Database:cellular component Name:chromosome ID:GO:0005694
C=626; O=9; E=1.62; R=5.57; rawP=2.56e-05; adjP=0.0003
Index	Gene Symbol	Gene Name	EntrezGene	Ensembl
1	HMGA2	high mobility group AT-hook 2	8091	ENSG00000149948
2	CENPA	centromere protein A	1058	ENSG00000115163
3	HJURP	Holliday junction recognition protein	55355	ENSG00000123485
4	NCAPH	non-SMC condensin I complex, subunit H	23397	ENSG00000121152
5	BUB1	budding uninhibited by benzimidazoles 1 homolog (yeast)	699	ENSG00000169679
6	BUB1B	budding uninhibited by benzimidazoles 1 homolog beta (yeast)	701	ENSG00000156970
7	KIF2C	kinesin family member 2C	11004	ENSG00000142945
8	SKA1	spindle and kinetochore associated complex subunit 1	220134	ENSG00000154839
9	NCAPG	non-SMC condensin I complex, subunit G	64151	ENSG00000109805
Database:cellular component Name:spindle ID:GO:0005819
C=233; O=6; E=0.60; R=9.98; rawP=2.79e-05; adjP=0.0003
Index	Gene Symbol	Gene Name	EntrezGene	Ensembl
1	KIF23	kinesin family member 23	9493	ENSG00000137807
2	BUB1B	budding uninhibited by benzimidazoles 1 homolog beta (yeast)	701	ENSG00000156970
3	KIF20A	kinesin family member 20A	10112	ENSG00000112984
4	DLGAP5	discs, large (Drosophila) homolog-associated protein 5	9787	ENSG00000126787
5	SKA1	spindle and kinetochore associated complex subunit 1	220134	ENSG00000154839
6	CDC20	cell division cycle 20 homolog (S. cerevisiae)	991	ENSG00000117399
Database:cellular component Name:non-membrane-bounded organelle ID:GO:0043228
C=3800; O=22; E=9.80; R=2.24; rawP=4.94e-05; adjP=0.0004
Index	Gene Symbol	Gene Name	EntrezGene	Ensembl
1	HMGA2	high mobility group AT-hook 2	8091	ENSG00000149948
2	CENPA	centromere protein A	1058	ENSG00000115163
3	MCM10	minichromosome maintenance complex component 10	55388	ENSG00000065328
4	KIF20A	kinesin family member 20A	10112	ENSG00000112984
5	LIN28B	lin-28 homolog B (C. elegans)	389421	ENSG00000187772
6	DLGAP5	discs, large (Drosophila) homolog-associated protein 5	9787	ENSG00000126787
7	HJURP	Holliday junction recognition protein	55355	ENSG00000123485
8	CDC20	cell division cycle 20 homolog (S. cerevisiae)	991	ENSG00000117399
9	KIF23	kinesin family member 23	9493	ENSG00000137807
10	BUB1B	budding uninhibited by benzimidazoles 1 homolog beta (yeast)	701	ENSG00000156970
11	CDCA2	cell division cycle associated 2	157313	ENSG00000184661
12	KIF2C	kinesin family member 2C	11004	ENSG00000142945
13	ANLN	anillin, actin binding protein	54443	ENSG00000011426
14	SKA1	spindle and kinetochore associated complex subunit 1	220134	ENSG00000154839
15	NCAPG	non-SMC condensin I complex, subunit G	64151	ENSG00000109805
16	PGC	progastricsin (pepsinogen C)	5225	ENSG00000096088
17	NCAPH	non-SMC condensin I complex, subunit H	23397	ENSG00000121152
18	ISM2	isthmin 2 homolog (zebrafish)	145501	ENSG00000100593
19	BUB1	budding uninhibited by benzimidazoles 1 homolog (yeast)	699	ENSG00000169679
20	IGF2BP1	insulin-like growth factor 2 mRNA binding protein 1	10642	ENSG00000159217
21	ANKRD1	ankyrin repeat domain 1 (cardiac muscle)	27063	ENSG00000148677
22	CCNB2	cyclin B2	9133	ENSG00000157456
Database:cellular component Name:intracellular non-membrane-bounded organelle ID:GO:0043232
C=3800; O=22; E=9.80; R=2.24; rawP=4.94e-05; adjP=0.0004
Index	Gene Symbol	Gene Name	EntrezGene	Ensembl
1	HMGA2	high mobility group AT-hook 2	8091	ENSG00000149948
2	CENPA	centromere protein A	1058	ENSG00000115163
3	MCM10	minichromosome maintenance complex component 10	55388	ENSG00000065328
4	KIF20A	kinesin family member 20A	10112	ENSG00000112984
5	LIN28B	lin-28 homolog B (C. elegans)	389421	ENSG00000187772
6	DLGAP5	discs, large (Drosophila) homolog-associated protein 5	9787	ENSG00000126787
7	HJURP	Holliday junction recognition protein	55355	ENSG00000123485
8	CDC20	cell division cycle 20 homolog (S. cerevisiae)	991	ENSG00000117399
9	KIF23	kinesin family member 23	9493	ENSG00000137807
10	BUB1B	budding uninhibited by benzimidazoles 1 homolog beta (yeast)	701	ENSG00000156970
11	CDCA2	cell division cycle associated 2	157313	ENSG00000184661
12	KIF2C	kinesin family member 2C	11004	ENSG00000142945
13	ANLN	anillin, actin binding protein	54443	ENSG00000011426
14	SKA1	spindle and kinetochore associated complex subunit 1	220134	ENSG00000154839
15	NCAPG	non-SMC condensin I complex, subunit G	64151	ENSG00000109805
16	PGC	progastricsin (pepsinogen C)	5225	ENSG00000096088
17	NCAPH	non-SMC condensin I complex, subunit H	23397	ENSG00000121152
18	ISM2	isthmin 2 homolog (zebrafish)	145501	ENSG00000100593
19	BUB1	budding uninhibited by benzimidazoles 1 homolog (yeast)	699	ENSG00000169679
20	IGF2BP1	insulin-like growth factor 2 mRNA binding protein 1	10642	ENSG00000159217
21	ANKRD1	ankyrin repeat domain 1 (cardiac muscle)	27063	ENSG00000148677
22	CCNB2	cyclin B2	9133	ENSG00000157456
Database:cellular component Name:microtubule cytoskeleton ID:GO:0015630
C=863; O=10; E=2.23; R=4.49; rawP=5.39e-05; adjP=0.0004
Index	Gene Symbol	Gene Name	EntrezGene	Ensembl
1	KIF20A	kinesin family member 20A	10112	ENSG00000112984
2	DLGAP5	discs, large (Drosophila) homolog-associated protein 5	9787	ENSG00000126787
3	NCAPH	non-SMC condensin I complex, subunit H	23397	ENSG00000121152
4	CDC20	cell division cycle 20 homolog (S. cerevisiae)	991	ENSG00000117399
5	KIF23	kinesin family member 23	9493	ENSG00000137807
6	BUB1B	budding uninhibited by benzimidazoles 1 homolog beta (yeast)	701	ENSG00000156970
7	KIF2C	kinesin family member 2C	11004	ENSG00000142945
8	CCNB2	cyclin B2	9133	ENSG00000157456
9	NCAPG	non-SMC condensin I complex, subunit G	64151	ENSG00000109805
10	SKA1	spindle and kinetochore associated complex subunit 1	220134	ENSG00000154839
Database:cellular component Name:condensin complex ID:GO:0000796
C=6; O=2; E=0.02; R=129.19; rawP=9.70e-05; adjP=0.0006
Index	Gene Symbol	Gene Name	EntrezGene	Ensembl
1	NCAPG	non-SMC condensin I complex, subunit G	64151	ENSG00000109805
2	NCAPH	non-SMC condensin I complex, subunit H	23397	ENSG00000121152
Database:cellular component Name:microtubule organizing center ID:GO:0005815
C=486; O=7; E=1.25; R=5.58; rawP=0.0002; adjP=0.0012
Index	Gene Symbol	Gene Name	EntrezGene	Ensembl
1	KIF23	kinesin family member 23	9493	ENSG00000137807
2	BUB1B	budding uninhibited by benzimidazoles 1 homolog beta (yeast)	701	ENSG00000156970
3	DLGAP5	discs, large (Drosophila) homolog-associated protein 5	9787	ENSG00000126787
4	CCNB2	cyclin B2	9133	ENSG00000157456
5	SKA1	spindle and kinetochore associated complex subunit 1	220134	ENSG00000154839
6	NCAPG	non-SMC condensin I complex, subunit G	64151	ENSG00000109805
7	CDC20	cell division cycle 20 homolog (S. cerevisiae)	991	ENSG00000117399
Database:cellular component Name:centrosome ID:GO:0005813
C=376; O=6; E=0.97; R=6.18; rawP=0.0004; adjP=0.0019
Index	Gene Symbol	Gene Name	EntrezGene	Ensembl
1	KIF23	kinesin family member 23	9493	ENSG00000137807
2	DLGAP5	discs, large (Drosophila) homolog-associated protein 5	9787	ENSG00000126787
3	CCNB2	cyclin B2	9133	ENSG00000157456
4	SKA1	spindle and kinetochore associated complex subunit 1	220134	ENSG00000154839
5	NCAPG	non-SMC condensin I complex, subunit G	64151	ENSG00000109805
6	CDC20	cell division cycle 20 homolog (S. cerevisiae)	991	ENSG00000117399
Database:cellular component Name:condensed nuclear chromosome, centromeric region ID:GO:0000780
C=12; O=2; E=0.03; R=64.59; rawP=0.0004; adjP=0.0019
Index	Gene Symbol	Gene Name	EntrezGene	Ensembl
1	BUB1	budding uninhibited by benzimidazoles 1 homolog (yeast)	699	ENSG00000169679
2	CENPA	centromere protein A	1058	ENSG00000115163
Database:cellular component Name:condensed chromosome outer kinetochore ID:GO:0000940
C=12; O=2; E=0.03; R=64.59; rawP=0.0004; adjP=0.0019
Index	Gene Symbol	Gene Name	EntrezGene	Ensembl
1	BUB1B	budding uninhibited by benzimidazoles 1 homolog beta (yeast)	701	ENSG00000156970
2	SKA1	spindle and kinetochore associated complex subunit 1	220134	ENSG00000154839
Database:cellular component Name:nucleus ID:GO:0005634
C=5955; O=26; E=15.37; R=1.69; rawP=0.0009; adjP=0.0041
Index	Gene Symbol	Gene Name	EntrezGene	Ensembl
1	HMGA2	high mobility group AT-hook 2	8091	ENSG00000149948
2	CENPA	centromere protein A	1058	ENSG00000115163
3	MCM10	minichromosome maintenance complex component 10	55388	ENSG00000065328
4	KIF20A	kinesin family member 20A	10112	ENSG00000112984
5	LIN28B	lin-28 homolog B (C. elegans)	389421	ENSG00000187772
6	DLGAP5	discs, large (Drosophila) homolog-associated protein 5	9787	ENSG00000126787
7	HJURP	Holliday junction recognition protein	55355	ENSG00000123485
8	ZIM2	zinc finger, imprinted 2	23619	ENSG00000259486
9	CDC20	cell division cycle 20 homolog (S. cerevisiae)	991	ENSG00000117399
10	KIF23	kinesin family member 23	9493	ENSG00000137807
11	BUB1B	budding uninhibited by benzimidazoles 1 homolog beta (yeast)	701	ENSG00000156970
12	CDCA2	cell division cycle associated 2	157313	ENSG00000184661
13	KIF2C	kinesin family member 2C	11004	ENSG00000142945
14	RAD54L	RAD54-like (S. cerevisiae)	8438	ENSG00000085999
15	ANLN	anillin, actin binding protein	54443	ENSG00000011426
16	CDCA7	cell division cycle associated 7	83879	ENSG00000144354
17	NCAPG	non-SMC condensin I complex, subunit G	64151	ENSG00000109805
18	IGF2BP3	insulin-like growth factor 2 mRNA binding protein 3	10643	ENSG00000136231
19	PGC	progastricsin (pepsinogen C)	5225	ENSG00000096088
20	NCAPH	non-SMC condensin I complex, subunit H	23397	ENSG00000121152
21	NR5A1	nuclear receptor subfamily 5, group A, member 1	2516	ENSG00000136931
22	ISM2	isthmin 2 homolog (zebrafish)	145501	ENSG00000100593
23	BUB1	budding uninhibited by benzimidazoles 1 homolog (yeast)	699	ENSG00000169679
24	IGF2BP1	insulin-like growth factor 2 mRNA binding protein 1	10642	ENSG00000159217
25	ANKRD1	ankyrin repeat domain 1 (cardiac muscle)	27063	ENSG00000148677
26	CCNB2	cyclin B2	9133	ENSG00000157456
Database:cellular component Name:anaphase-promoting complex ID:GO:0005680
C=21; O=2; E=0.05; R=36.91; rawP=0.0013; adjP=0.0053
Index	Gene Symbol	Gene Name	EntrezGene	Ensembl
1	BUB1B	budding uninhibited by benzimidazoles 1 homolog beta (yeast)	701	ENSG00000156970
2	CDC20	cell division cycle 20 homolog (S. cerevisiae)	991	ENSG00000117399
Database:cellular component Name:cytoskeletal part ID:GO:0044430
C=1287; O=10; E=3.32; R=3.01; rawP=0.0013; adjP=0.0053
Index	Gene Symbol	Gene Name	EntrezGene	Ensembl
1	KIF20A	kinesin family member 20A	10112	ENSG00000112984
2	DLGAP5	discs, large (Drosophila) homolog-associated protein 5	9787	ENSG00000126787
3	CDC20	cell division cycle 20 homolog (S. cerevisiae)	991	ENSG00000117399
4	KIF23	kinesin family member 23	9493	ENSG00000137807
5	BUB1B	budding uninhibited by benzimidazoles 1 homolog beta (yeast)	701	ENSG00000156970
6	KIF2C	kinesin family member 2C	11004	ENSG00000142945
7	ANLN	anillin, actin binding protein	54443	ENSG00000011426
8	CCNB2	cyclin B2	9133	ENSG00000157456
9	SKA1	spindle and kinetochore associated complex subunit 1	220134	ENSG00000154839
10	NCAPG	non-SMC condensin I complex, subunit G	64151	ENSG00000109805
Database:cellular component Name:kinesin complex ID:GO:0005871
C=22; O=2; E=0.06; R=35.23; rawP=0.0015; adjP=0.0058
Index	Gene Symbol	Gene Name	EntrezGene	Ensembl
1	KIF23	kinesin family member 23	9493	ENSG00000137807
2	KIF2C	kinesin family member 2C	11004	ENSG00000142945
Database:cellular component Name:extracellular region part ID:GO:0044421
C=1099; O=9; E=2.84; R=3.17; rawP=0.0017; adjP=0.0062
Index	Gene Symbol	Gene Name	EntrezGene	Ensembl
1	ODAM	odontogenic, ameloblast asssociated	54959	ENSG00000109205
2	PGC	progastricsin (pepsinogen C)	5225	ENSG00000096088
3	COCH	coagulation factor C homolog, cochlin (Limulus polyphemus)	1690	ENSG00000100473
4	GPC3	glypican 3	2719	ENSG00000147257
5	KIF23	kinesin family member 23	9493	ENSG00000137807
6	MATN3	matrilin 3	4148	ENSG00000132031
7	MEP1A	meprin A, alpha (PABA peptide hydrolase)	4224	ENSG00000112818
8	DLK1	delta-like 1 homolog (Drosophila)	8788	ENSG00000185559
9	DKK1	dickkopf 1 homolog (Xenopus laevis)	22943	ENSG00000107984
Database:cellular component Name:nuclear ubiquitin ligase complex ID:GO:0000152
C=25; O=2; E=0.06; R=31.01; rawP=0.0019; adjP=0.0066
Index	Gene Symbol	Gene Name	EntrezGene	Ensembl
1	BUB1B	budding uninhibited by benzimidazoles 1 homolog beta (yeast)	701	ENSG00000156970
2	CDC20	cell division cycle 20 homolog (S. cerevisiae)	991	ENSG00000117399
Database:cellular component Name:protein complex ID:GO:0043234
C=3278; O=17; E=8.46; R=2.01; rawP=0.0022; adjP=0.0074
Index	Gene Symbol	Gene Name	EntrezGene	Ensembl
1	HMGA2	high mobility group AT-hook 2	8091	ENSG00000149948
2	CENPA	centromere protein A	1058	ENSG00000115163
3	KIF20A	kinesin family member 20A	10112	ENSG00000112984
4	HJURP	Holliday junction recognition protein	55355	ENSG00000123485
5	CDC20	cell division cycle 20 homolog (S. cerevisiae)	991	ENSG00000117399
6	GNG4	guanine nucleotide binding protein (G protein), gamma 4	2786	ENSG00000168243
7	KIF23	kinesin family member 23	9493	ENSG00000137807
8	BUB1B	budding uninhibited by benzimidazoles 1 homolog beta (yeast)	701	ENSG00000156970
9	KIF2C	kinesin family member 2C	11004	ENSG00000142945
10	SKA1	spindle and kinetochore associated complex subunit 1	220134	ENSG00000154839
11	NCAPG	non-SMC condensin I complex, subunit G	64151	ENSG00000109805
12	NCAPH	non-SMC condensin I complex, subunit H	23397	ENSG00000121152
13	CPLX2	complexin 2	10814	ENSG00000145920
14	BUB1	budding uninhibited by benzimidazoles 1 homolog (yeast)	699	ENSG00000169679
15	IGF2BP1	insulin-like growth factor 2 mRNA binding protein 1	10642	ENSG00000159217
16	ANKRD1	ankyrin repeat domain 1 (cardiac muscle)	27063	ENSG00000148677
17	MEP1A	meprin A, alpha (PABA peptide hydrolase)	4224	ENSG00000112818
Database:cellular component Name:nuclear lumen ID:GO:0031981
C=2737; O=15; E=7.06; R=2.12; rawP=0.0026; adjP=0.0083
Index	Gene Symbol	Gene Name	EntrezGene	Ensembl
1	HMGA2	high mobility group AT-hook 2	8091	ENSG00000149948
2	PGC	progastricsin (pepsinogen C)	5225	ENSG00000096088
3	CENPA	centromere protein A	1058	ENSG00000115163
4	MCM10	minichromosome maintenance complex component 10	55388	ENSG00000065328
5	KIF20A	kinesin family member 20A	10112	ENSG00000112984
6	LIN28B	lin-28 homolog B (C. elegans)	389421	ENSG00000187772
7	HJURP	Holliday junction recognition protein	55355	ENSG00000123485
8	CDC20	cell division cycle 20 homolog (S. cerevisiae)	991	ENSG00000117399
9	NR5A1	nuclear receptor subfamily 5, group A, member 1	2516	ENSG00000136931
10	KIF23	kinesin family member 23	9493	ENSG00000137807
11	ISM2	isthmin 2 homolog (zebrafish)	145501	ENSG00000100593
12	CDCA2	cell division cycle associated 2	157313	ENSG00000184661
13	BUB1	budding uninhibited by benzimidazoles 1 homolog (yeast)	699	ENSG00000169679
14	IGF2BP1	insulin-like growth factor 2 mRNA binding protein 1	10642	ENSG00000159217
15	ANKRD1	ankyrin repeat domain 1 (cardiac muscle)	27063	ENSG00000148677
Database:cellular component Name:nuclear part ID:GO:0044428
C=3071; O=16; E=7.92; R=2.02; rawP=0.0030; adjP=0.0092
Index	Gene Symbol	Gene Name	EntrezGene	Ensembl
1	HMGA2	high mobility group AT-hook 2	8091	ENSG00000149948
2	CENPA	centromere protein A	1058	ENSG00000115163
3	MCM10	minichromosome maintenance complex component 10	55388	ENSG00000065328
4	KIF20A	kinesin family member 20A	10112	ENSG00000112984
5	LIN28B	lin-28 homolog B (C. elegans)	389421	ENSG00000187772
6	HJURP	Holliday junction recognition protein	55355	ENSG00000123485
7	CDC20	cell division cycle 20 homolog (S. cerevisiae)	991	ENSG00000117399
8	KIF23	kinesin family member 23	9493	ENSG00000137807
9	BUB1B	budding uninhibited by benzimidazoles 1 homolog beta (yeast)	701	ENSG00000156970
10	CDCA2	cell division cycle associated 2	157313	ENSG00000184661
11	PGC	progastricsin (pepsinogen C)	5225	ENSG00000096088
12	NR5A1	nuclear receptor subfamily 5, group A, member 1	2516	ENSG00000136931
13	ISM2	isthmin 2 homolog (zebrafish)	145501	ENSG00000100593
14	BUB1	budding uninhibited by benzimidazoles 1 homolog (yeast)	699	ENSG00000169679
15	IGF2BP1	insulin-like growth factor 2 mRNA binding protein 1	10642	ENSG00000159217
16	ANKRD1	ankyrin repeat domain 1 (cardiac muscle)	27063	ENSG00000148677
Database:cellular component Name:cytoskeleton ID:GO:0005856
C=1790; O=11; E=4.62; R=2.38; rawP=0.0048; adjP=0.0142
Index	Gene Symbol	Gene Name	EntrezGene	Ensembl
1	KIF20A	kinesin family member 20A	10112	ENSG00000112984
2	DLGAP5	discs, large (Drosophila) homolog-associated protein 5	9787	ENSG00000126787
3	NCAPH	non-SMC condensin I complex, subunit H	23397	ENSG00000121152
4	CDC20	cell division cycle 20 homolog (S. cerevisiae)	991	ENSG00000117399
5	KIF23	kinesin family member 23	9493	ENSG00000137807
6	BUB1B	budding uninhibited by benzimidazoles 1 homolog beta (yeast)	701	ENSG00000156970
7	KIF2C	kinesin family member 2C	11004	ENSG00000142945
8	ANLN	anillin, actin binding protein	54443	ENSG00000011426
9	CCNB2	cyclin B2	9133	ENSG00000157456
10	SKA1	spindle and kinetochore associated complex subunit 1	220134	ENSG00000154839
11	NCAPG	non-SMC condensin I complex, subunit G	64151	ENSG00000109805
Database:cellular component Name:cytosol ID:GO:0005829
C=2372; O=13; E=6.12; R=2.12; rawP=0.0055; adjP=0.0157
Index	Gene Symbol	Gene Name	EntrezGene	Ensembl
1	KLHL14	kelch-like 14 (Drosophila)	57565	ENSG00000197705
2	CENPA	centromere protein A	1058	ENSG00000115163
3	CDC20	cell division cycle 20 homolog (S. cerevisiae)	991	ENSG00000117399
4	CPLX2	complexin 2	10814	ENSG00000145920
5	KIF23	kinesin family member 23	9493	ENSG00000137807
6	BUB1B	budding uninhibited by benzimidazoles 1 homolog beta (yeast)	701	ENSG00000156970
7	BUB1	budding uninhibited by benzimidazoles 1 homolog (yeast)	699	ENSG00000169679
8	KIF2C	kinesin family member 2C	11004	ENSG00000142945
9	IGF2BP1	insulin-like growth factor 2 mRNA binding protein 1	10642	ENSG00000159217
10	ANKRD1	ankyrin repeat domain 1 (cardiac muscle)	27063	ENSG00000148677
11	CCNB2	cyclin B2	9133	ENSG00000157456
12	SKA1	spindle and kinetochore associated complex subunit 1	220134	ENSG00000154839
13	IGF2BP3	insulin-like growth factor 2 mRNA binding protein 3	10643	ENSG00000136231
Database:cellular component Name:intracellular organelle lumen ID:GO:0070013
C=3294; O=16; E=8.50; R=1.88; rawP=0.0061; adjP=0.0168
Index	Gene Symbol	Gene Name	EntrezGene	Ensembl
1	HMGA2	high mobility group AT-hook 2	8091	ENSG00000149948
2	CENPA	centromere protein A	1058	ENSG00000115163
3	MCM10	minichromosome maintenance complex component 10	55388	ENSG00000065328
4	KIF20A	kinesin family member 20A	10112	ENSG00000112984
5	LIN28B	lin-28 homolog B (C. elegans)	389421	ENSG00000187772
6	HJURP	Holliday junction recognition protein	55355	ENSG00000123485
7	CDC20	cell division cycle 20 homolog (S. cerevisiae)	991	ENSG00000117399
8	KIF23	kinesin family member 23	9493	ENSG00000137807
9	CDCA2	cell division cycle associated 2	157313	ENSG00000184661
10	PGC	progastricsin (pepsinogen C)	5225	ENSG00000096088
11	GPC3	glypican 3	2719	ENSG00000147257
12	NR5A1	nuclear receptor subfamily 5, group A, member 1	2516	ENSG00000136931
13	ISM2	isthmin 2 homolog (zebrafish)	145501	ENSG00000100593
14	BUB1	budding uninhibited by benzimidazoles 1 homolog (yeast)	699	ENSG00000169679
15	IGF2BP1	insulin-like growth factor 2 mRNA binding protein 1	10642	ENSG00000159217
16	ANKRD1	ankyrin repeat domain 1 (cardiac muscle)	27063	ENSG00000148677
Database:cellular component Name:organelle lumen ID:GO:0043233
C=3340; O=16; E=8.62; R=1.86; rawP=0.0070; adjP=0.0186
Index	Gene Symbol	Gene Name	EntrezGene	Ensembl
1	HMGA2	high mobility group AT-hook 2	8091	ENSG00000149948
2	CENPA	centromere protein A	1058	ENSG00000115163
3	MCM10	minichromosome maintenance complex component 10	55388	ENSG00000065328
4	KIF20A	kinesin family member 20A	10112	ENSG00000112984
5	LIN28B	lin-28 homolog B (C. elegans)	389421	ENSG00000187772
6	HJURP	Holliday junction recognition protein	55355	ENSG00000123485
7	CDC20	cell division cycle 20 homolog (S. cerevisiae)	991	ENSG00000117399
8	KIF23	kinesin family member 23	9493	ENSG00000137807
9	CDCA2	cell division cycle associated 2	157313	ENSG00000184661
10	PGC	progastricsin (pepsinogen C)	5225	ENSG00000096088
11	GPC3	glypican 3	2719	ENSG00000147257
12	NR5A1	nuclear receptor subfamily 5, group A, member 1	2516	ENSG00000136931
13	ISM2	isthmin 2 homolog (zebrafish)	145501	ENSG00000100593
14	BUB1	budding uninhibited by benzimidazoles 1 homolog (yeast)	699	ENSG00000169679
15	IGF2BP1	insulin-like growth factor 2 mRNA binding protein 1	10642	ENSG00000159217
16	ANKRD1	ankyrin repeat domain 1 (cardiac muscle)	27063	ENSG00000148677
Database:cellular component Name:membrane-enclosed lumen ID:GO:0031974
C=3385; O=16; E=8.73; R=1.83; rawP=0.0080; adjP=0.0205
Index	Gene Symbol	Gene Name	EntrezGene	Ensembl
1	HMGA2	high mobility group AT-hook 2	8091	ENSG00000149948
2	CENPA	centromere protein A	1058	ENSG00000115163
3	MCM10	minichromosome maintenance complex component 10	55388	ENSG00000065328
4	KIF20A	kinesin family member 20A	10112	ENSG00000112984
5	LIN28B	lin-28 homolog B (C. elegans)	389421	ENSG00000187772
6	HJURP	Holliday junction recognition protein	55355	ENSG00000123485
7	CDC20	cell division cycle 20 homolog (S. cerevisiae)	991	ENSG00000117399
8	KIF23	kinesin family member 23	9493	ENSG00000137807
9	CDCA2	cell division cycle associated 2	157313	ENSG00000184661
10	PGC	progastricsin (pepsinogen C)	5225	ENSG00000096088
11	GPC3	glypican 3	2719	ENSG00000147257
12	NR5A1	nuclear receptor subfamily 5, group A, member 1	2516	ENSG00000136931
13	ISM2	isthmin 2 homolog (zebrafish)	145501	ENSG00000100593
14	BUB1	budding uninhibited by benzimidazoles 1 homolog (yeast)	699	ENSG00000169679
15	IGF2BP1	insulin-like growth factor 2 mRNA binding protein 1	10642	ENSG00000159217
16	ANKRD1	ankyrin repeat domain 1 (cardiac muscle)	27063	ENSG00000148677
Database:cellular component Name:condensed nuclear chromosome ID:GO:0000794
C=62; O=2; E=0.16; R=12.50; rawP=0.0112; adjP=0.0270
Index	Gene Symbol	Gene Name	EntrezGene	Ensembl
1	BUB1	budding uninhibited by benzimidazoles 1 homolog (yeast)	699	ENSG00000169679
2	CENPA	centromere protein A	1058	ENSG00000115163
Database:cellular component Name:microtubule ID:GO:0005874
C=338; O=4; E=0.87; R=4.59; rawP=0.0110; adjP=0.0270
Index	Gene Symbol	Gene Name	EntrezGene	Ensembl
1	KIF23	kinesin family member 23	9493	ENSG00000137807
2	KIF2C	kinesin family member 2C	11004	ENSG00000142945
3	KIF20A	kinesin family member 20A	10112	ENSG00000112984
4	SKA1	spindle and kinetochore associated complex subunit 1	220134	ENSG00000154839
Database:cellular component Name:macromolecular complex ID:GO:0032991
C=3864; O=17; E=9.97; R=1.71; rawP=0.0124; adjP=0.0289
Index	Gene Symbol	Gene Name	EntrezGene	Ensembl
1	HMGA2	high mobility group AT-hook 2	8091	ENSG00000149948
2	CENPA	centromere protein A	1058	ENSG00000115163
3	KIF20A	kinesin family member 20A	10112	ENSG00000112984
4	HJURP	Holliday junction recognition protein	55355	ENSG00000123485
5	CDC20	cell division cycle 20 homolog (S. cerevisiae)	991	ENSG00000117399
6	GNG4	guanine nucleotide binding protein (G protein), gamma 4	2786	ENSG00000168243
7	KIF23	kinesin family member 23	9493	ENSG00000137807
8	BUB1B	budding uninhibited by benzimidazoles 1 homolog beta (yeast)	701	ENSG00000156970
9	KIF2C	kinesin family member 2C	11004	ENSG00000142945
10	SKA1	spindle and kinetochore associated complex subunit 1	220134	ENSG00000154839
11	NCAPG	non-SMC condensin I complex, subunit G	64151	ENSG00000109805
12	NCAPH	non-SMC condensin I complex, subunit H	23397	ENSG00000121152
13	CPLX2	complexin 2	10814	ENSG00000145920
14	BUB1	budding uninhibited by benzimidazoles 1 homolog (yeast)	699	ENSG00000169679
15	IGF2BP1	insulin-like growth factor 2 mRNA binding protein 1	10642	ENSG00000159217
16	ANKRD1	ankyrin repeat domain 1 (cardiac muscle)	27063	ENSG00000148677
17	MEP1A	meprin A, alpha (PABA peptide hydrolase)	4224	ENSG00000112818
Database:cellular component Name:proteinaceous extracellular matrix ID:GO:0005578
C=360; O=4; E=0.93; R=4.31; rawP=0.0136; adjP=0.0308
Index	Gene Symbol	Gene Name	EntrezGene	Ensembl
1	ODAM	odontogenic, ameloblast asssociated	54959	ENSG00000109205
2	MATN3	matrilin 3	4148	ENSG00000132031
3	COCH	coagulation factor C homolog, cochlin (Limulus polyphemus)	1690	ENSG00000100473
4	GPC3	glypican 3	2719	ENSG00000147257
Database:cellular component Name:intracellular organelle part ID:GO:0044446
C=6725; O=25; E=17.35; R=1.44; rawP=0.0145; adjP=0.0319
Index	Gene Symbol	Gene Name	EntrezGene	Ensembl
1	HMGA2	high mobility group AT-hook 2	8091	ENSG00000149948
2	CENPA	centromere protein A	1058	ENSG00000115163
3	MCM10	minichromosome maintenance complex component 10	55388	ENSG00000065328
4	KIF20A	kinesin family member 20A	10112	ENSG00000112984
5	LIN28B	lin-28 homolog B (C. elegans)	389421	ENSG00000187772
6	DLGAP5	discs, large (Drosophila) homolog-associated protein 5	9787	ENSG00000126787
7	HJURP	Holliday junction recognition protein	55355	ENSG00000123485
8	CDC20	cell division cycle 20 homolog (S. cerevisiae)	991	ENSG00000117399
9	KIF23	kinesin family member 23	9493	ENSG00000137807
10	BUB1B	budding uninhibited by benzimidazoles 1 homolog beta (yeast)	701	ENSG00000156970
11	CDCA2	cell division cycle associated 2	157313	ENSG00000184661
12	KIF2C	kinesin family member 2C	11004	ENSG00000142945
13	ANLN	anillin, actin binding protein	54443	ENSG00000011426
14	SKA1	spindle and kinetochore associated complex subunit 1	220134	ENSG00000154839
15	NCAPG	non-SMC condensin I complex, subunit G	64151	ENSG00000109805
16	KLHL14	kelch-like 14 (Drosophila)	57565	ENSG00000197705
17	PGC	progastricsin (pepsinogen C)	5225	ENSG00000096088
18	GPC3	glypican 3	2719	ENSG00000147257
19	NCAPH	non-SMC condensin I complex, subunit H	23397	ENSG00000121152
20	NR5A1	nuclear receptor subfamily 5, group A, member 1	2516	ENSG00000136931
21	ISM2	isthmin 2 homolog (zebrafish)	145501	ENSG00000100593
22	BUB1	budding uninhibited by benzimidazoles 1 homolog (yeast)	699	ENSG00000169679
23	IGF2BP1	insulin-like growth factor 2 mRNA binding protein 1	10642	ENSG00000159217
24	ANKRD1	ankyrin repeat domain 1 (cardiac muscle)	27063	ENSG00000148677
25	CCNB2	cyclin B2	9133	ENSG00000157456
Database:cellular component Name:extracellular region ID:GO:0005576
C=2140; O=11; E=5.52; R=1.99; rawP=0.0177; adjP=0.0368
Index	Gene Symbol	Gene Name	EntrezGene	Ensembl
1	ODAM	odontogenic, ameloblast asssociated	54959	ENSG00000109205
2	PGC	progastricsin (pepsinogen C)	5225	ENSG00000096088
3	COCH	coagulation factor C homolog, cochlin (Limulus polyphemus)	1690	ENSG00000100473
4	GPC3	glypican 3	2719	ENSG00000147257
5	BPIFB2	BPI fold containing family B, member 2	80341	ENSG00000078898
6	KIF23	kinesin family member 23	9493	ENSG00000137807
7	ISM2	isthmin 2 homolog (zebrafish)	145501	ENSG00000100593
8	MATN3	matrilin 3	4148	ENSG00000132031
9	MEP1A	meprin A, alpha (PABA peptide hydrolase)	4224	ENSG00000112818
10	DLK1	delta-like 1 homolog (Drosophila)	8788	ENSG00000185559
11	DKK1	dickkopf 1 homolog (Xenopus laevis)	22943	ENSG00000107984
Database:cellular component Name:organelle part ID:GO:0044422
C=6812; O=25; E=17.58; R=1.42; rawP=0.0173; adjP=0.0368
Index	Gene Symbol	Gene Name	EntrezGene	Ensembl
1	HMGA2	high mobility group AT-hook 2	8091	ENSG00000149948
2	CENPA	centromere protein A	1058	ENSG00000115163
3	MCM10	minichromosome maintenance complex component 10	55388	ENSG00000065328
4	KIF20A	kinesin family member 20A	10112	ENSG00000112984
5	LIN28B	lin-28 homolog B (C. elegans)	389421	ENSG00000187772
6	DLGAP5	discs, large (Drosophila) homolog-associated protein 5	9787	ENSG00000126787
7	HJURP	Holliday junction recognition protein	55355	ENSG00000123485
8	CDC20	cell division cycle 20 homolog (S. cerevisiae)	991	ENSG00000117399
9	KIF23	kinesin family member 23	9493	ENSG00000137807
10	BUB1B	budding uninhibited by benzimidazoles 1 homolog beta (yeast)	701	ENSG00000156970
11	CDCA2	cell division cycle associated 2	157313	ENSG00000184661
12	KIF2C	kinesin family member 2C	11004	ENSG00000142945
13	ANLN	anillin, actin binding protein	54443	ENSG00000011426
14	SKA1	spindle and kinetochore associated complex subunit 1	220134	ENSG00000154839
15	NCAPG	non-SMC condensin I complex, subunit G	64151	ENSG00000109805
16	KLHL14	kelch-like 14 (Drosophila)	57565	ENSG00000197705
17	PGC	progastricsin (pepsinogen C)	5225	ENSG00000096088
18	GPC3	glypican 3	2719	ENSG00000147257
19	NCAPH	non-SMC condensin I complex, subunit H	23397	ENSG00000121152
20	NR5A1	nuclear receptor subfamily 5, group A, member 1	2516	ENSG00000136931
21	ISM2	isthmin 2 homolog (zebrafish)	145501	ENSG00000100593
22	BUB1	budding uninhibited by benzimidazoles 1 homolog (yeast)	699	ENSG00000169679
23	IGF2BP1	insulin-like growth factor 2 mRNA binding protein 1	10642	ENSG00000159217
24	ANKRD1	ankyrin repeat domain 1 (cardiac muscle)	27063	ENSG00000148677
25	CCNB2	cyclin B2	9133	ENSG00000157456
Database:cellular component Name:cullin-RING ubiquitin ligase complex ID:GO:0031461
C=84; O=2; E=0.22; R=9.23; rawP=0.0198; adjP=0.0401
Index	Gene Symbol	Gene Name	EntrezGene	Ensembl
1	BUB1B	budding uninhibited by benzimidazoles 1 homolog beta (yeast)	701	ENSG00000156970
2	CDC20	cell division cycle 20 homolog (S. cerevisiae)	991	ENSG00000117399
Database:cellular component Name:extracellular matrix ID:GO:0031012
C=426; O=4; E=1.10; R=3.64; rawP=0.0237; adjP=0.0468
Index	Gene Symbol	Gene Name	EntrezGene	Ensembl
1	ODAM	odontogenic, ameloblast asssociated	54959	ENSG00000109205
2	MATN3	matrilin 3	4148	ENSG00000132031
3	COCH	coagulation factor C homolog, cochlin (Limulus polyphemus)	1690	ENSG00000100473
4	GPC3	glypican 3	2719	ENSG00000147257

## Sheet: DiseasesHepG2Up
Table S8b. Disease-associated gene sets enriched in HepG2 in comparison to the liver according to WebGestalt analysis.
Parameters: Organism: hsapiens, Id Type: gene_symbol, Ref Set: entrezgene, Significance Level: .001, Statistics Test: Hypergeometric, MTC: BH, Minimum: 2
C: the number of reference genes in the category
O: the number of genes in the gene set and also in the category
E: the expected number in the category
R: ratio of enrichment
rawP: p value from hypergeometric test
adjP: p value adjusted by the multiple test adjustment
Database:disease Name:Aneuploidy ID:DB_ID:PA443358
C=250; O=6; E=0.27; R=22.02; rawP=3.14e-07; adjP=2.48e-05
Index	Gene Symbol	Gene Name	EntrezGene	Ensembl
1	HMGA2	high mobility group AT-hook 2	8091	ENSG00000149948
2	BUB1B	budding uninhibited by benzimidazoles 1 homolog beta (yeast)	701	ENSG00000156970
3	BUB1	budding uninhibited by benzimidazoles 1 homolog (yeast)	699	ENSG00000169679
4	CENPA	centromere protein A	1058	ENSG00000115163
5	KIF2C	kinesin family member 2C	11004	ENSG00000142945
6	CDC20	cell division cycle 20 homolog (S. cerevisiae)	991	ENSG00000117399
Database:disease Name:Adenoma ID:DB_ID:PA443269
C=157; O=5; E=0.17; R=29.22; rawP=8.13e-07; adjP=3.21e-05
Index	Gene Symbol	Gene Name	EntrezGene	Ensembl
1	HMGA2	high mobility group AT-hook 2	8091	ENSG00000149948
2	LGR5	leucine-rich repeat containing G protein-coupled receptor 5	8549	ENSG00000139292
3	GPC3	glypican 3	2719	ENSG00000147257
4	NR5A1	nuclear receptor subfamily 5, group A, member 1	2516	ENSG00000136931
5	DLK1	delta-like 1 homolog (Drosophila)	8788	ENSG00000185559
Database:disease Name:Pituitary Diseases ID:DB_ID:PA445330
C=81; O=4; E=0.09; R=45.31; rawP=1.94e-06; adjP=5.11e-05
Index	Gene Symbol	Gene Name	EntrezGene	Ensembl
1	HMGA2	high mobility group AT-hook 2	8091	ENSG00000149948
2	GPC3	glypican 3	2719	ENSG00000147257
3	NR5A1	nuclear receptor subfamily 5, group A, member 1	2516	ENSG00000136931
4	DLK1	delta-like 1 homolog (Drosophila)	8788	ENSG00000185559
Database:disease Name:Chromosome Aberrations ID:DB_ID:PA443728
C=371; O=6; E=0.40; R=14.84; rawP=3.10e-06; adjP=6.12e-05
Index	Gene Symbol	Gene Name	EntrezGene	Ensembl
1	HMGA2	high mobility group AT-hook 2	8091	ENSG00000149948
2	BUB1B	budding uninhibited by benzimidazoles 1 homolog beta (yeast)	701	ENSG00000156970
3	BUB1	budding uninhibited by benzimidazoles 1 homolog (yeast)	699	ENSG00000169679
4	RAD54L	RAD54-like (S. cerevisiae)	8438	ENSG00000085999
5	CDC20	cell division cycle 20 homolog (S. cerevisiae)	991	ENSG00000117399
6	DLK1	delta-like 1 homolog (Drosophila)	8788	ENSG00000185559
Database:disease Name:Neoplasm of unspecified nature of digestive system ID:DB_ID:PA165108442
C=445; O=6; E=0.48; R=12.37; rawP=8.76e-06; adjP=0.0001
Index	Gene Symbol	Gene Name	EntrezGene	Ensembl
1	LGR5	leucine-rich repeat containing G protein-coupled receptor 5	8549	ENSG00000139292
2	PGC	progastricsin (pepsinogen C)	5225	ENSG00000096088
3	LIN28B	lin-28 homolog B (C. elegans)	389421	ENSG00000187772
4	DLGAP5	discs, large (Drosophila) homolog-associated protein 5	9787	ENSG00000126787
5	GPC3	glypican 3	2719	ENSG00000147257
6	DKK1	dickkopf 1 homolog (Xenopus laevis)	22943	ENSG00000107984
Database:disease Name:Barrett Esophagus ID:DB_ID:PA443481
C=42; O=3; E=0.05; R=65.54; rawP=1.35e-05; adjP=0.0002
Index	Gene Symbol	Gene Name	EntrezGene	Ensembl
1	LGR5	leucine-rich repeat containing G protein-coupled receptor 5	8549	ENSG00000139292
2	DKK1	dickkopf 1 homolog (Xenopus laevis)	22943	ENSG00000107984
3	IGF2BP3	insulin-like growth factor 2 mRNA binding protein 3	10643	ENSG00000136231
Database:disease Name:Carcinoma, Neuroendocrine ID:DB_ID:PA446651
C=56; O=3; E=0.06; R=49.16; rawP=3.23e-05; adjP=0.0004
Index	Gene Symbol	Gene Name	EntrezGene	Ensembl
1	GPC3	glypican 3	2719	ENSG00000147257
2	DLK1	delta-like 1 homolog (Drosophila)	8788	ENSG00000185559
3	IGF2BP3	insulin-like growth factor 2 mRNA binding protein 3	10643	ENSG00000136231
Database:disease Name:Endocrine disorder NOS ID:DB_ID:PA165109147
C=429; O=5; E=0.47; R=10.69; rawP=0.0001; adjP=0.0005
Index	Gene Symbol	Gene Name	EntrezGene	Ensembl
1	HMGA2	high mobility group AT-hook 2	8091	ENSG00000149948
2	LGR5	leucine-rich repeat containing G protein-coupled receptor 5	8549	ENSG00000139292
3	GPC3	glypican 3	2719	ENSG00000147257
4	NR5A1	nuclear receptor subfamily 5, group A, member 1	2516	ENSG00000136931
5	IGF2BP3	insulin-like growth factor 2 mRNA binding protein 3	10643	ENSG00000136231
Database:disease Name:Carcinoma, Hepatocellular ID:DB_ID:PA444447
C=208; O=4; E=0.23; R=17.65; rawP=7.97e-05; adjP=0.0005
Index	Gene Symbol	Gene Name	EntrezGene	Ensembl
1	LIN28B	lin-28 homolog B (C. elegans)	389421	ENSG00000187772
2	DLGAP5	discs, large (Drosophila) homolog-associated protein 5	9787	ENSG00000126787
3	GPC3	glypican 3	2719	ENSG00000147257
4	DLK1	delta-like 1 homolog (Drosophila)	8788	ENSG00000185559
Database:disease Name:Endocrine System Diseases ID:DB_ID:PA444037
C=429; O=5; E=0.47; R=10.69; rawP=0.0001; adjP=0.0005
Index	Gene Symbol	Gene Name	EntrezGene	Ensembl
1	HMGA2	high mobility group AT-hook 2	8091	ENSG00000149948
2	LGR5	leucine-rich repeat containing G protein-coupled receptor 5	8549	ENSG00000139292
3	GPC3	glypican 3	2719	ENSG00000147257
4	NR5A1	nuclear receptor subfamily 5, group A, member 1	2516	ENSG00000136931
5	IGF2BP3	insulin-like growth factor 2 mRNA binding protein 3	10643	ENSG00000136231
Database:disease Name:cancer or viral infections ID:DB_ID:PA128407012
C=951; O=7; E=1.04; R=6.75; rawP=7.23e-05; adjP=0.0005
Index	Gene Symbol	Gene Name	EntrezGene	Ensembl
1	HMGA2	high mobility group AT-hook 2	8091	ENSG00000149948
2	BUB1B	budding uninhibited by benzimidazoles 1 homolog beta (yeast)	701	ENSG00000156970
3	RAD54L	RAD54-like (S. cerevisiae)	8438	ENSG00000085999
4	LIN28B	lin-28 homolog B (C. elegans)	389421	ENSG00000187772
5	GPC3	glypican 3	2719	ENSG00000147257
6	DKK1	dickkopf 1 homolog (Xenopus laevis)	22943	ENSG00000107984
7	IGF2BP3	insulin-like growth factor 2 mRNA binding protein 3	10643	ENSG00000136231
Database:disease Name:Liver Neoplasms ID:DB_ID:PA444804
C=242; O=4; E=0.26; R=15.17; rawP=0.0001; adjP=0.0005
Index	Gene Symbol	Gene Name	EntrezGene	Ensembl
1	LGR5	leucine-rich repeat containing G protein-coupled receptor 5	8549	ENSG00000139292
2	LIN28B	lin-28 homolog B (C. elegans)	389421	ENSG00000187772
3	DLGAP5	discs, large (Drosophila) homolog-associated protein 5	9787	ENSG00000126787
4	GPC3	glypican 3	2719	ENSG00000147257
Database:disease Name:Wilms Tumor ID:DB_ID:PA445084
C=64; O=3; E=0.07; R=43.01; rawP=4.82e-05; adjP=0.0005
Index	Gene Symbol	Gene Name	EntrezGene	Ensembl
1	GPC3	glypican 3	2719	ENSG00000147257
2	NR5A1	nuclear receptor subfamily 5, group A, member 1	2516	ENSG00000136931
3	DLK1	delta-like 1 homolog (Drosophila)	8788	ENSG00000185559
Database:disease Name:Endocrine disturbance NOS ID:DB_ID:PA165108435
C=429; O=5; E=0.47; R=10.69; rawP=0.0001; adjP=0.0005
Index	Gene Symbol	Gene Name	EntrezGene	Ensembl
1	HMGA2	high mobility group AT-hook 2	8091	ENSG00000149948
2	LGR5	leucine-rich repeat containing G protein-coupled receptor 5	8549	ENSG00000139292
3	GPC3	glypican 3	2719	ENSG00000147257
4	NR5A1	nuclear receptor subfamily 5, group A, member 1	2516	ENSG00000136931
5	IGF2BP3	insulin-like growth factor 2 mRNA binding protein 3	10643	ENSG00000136231
Database:disease Name:Precancerous Conditions ID:DB_ID:PA445401
C=85; O=3; E=0.09; R=32.39; rawP=0.0001; adjP=0.0005
Index	Gene Symbol	Gene Name	EntrezGene	Ensembl
1	LGR5	leucine-rich repeat containing G protein-coupled receptor 5	8549	ENSG00000139292
2	PGC	progastricsin (pepsinogen C)	5225	ENSG00000096088
3	IGF2BP3	insulin-like growth factor 2 mRNA binding protein 3	10643	ENSG00000136231

## Sheet: GOLiverUp
Table S8c. Gene Ontology (GO) terms enriched in the liver in comparison to HepG2 according to WebGestalt analysis.
Parameters: Organism: hsapiens, Id Type: gene_symbol, Ref Set: entrezgene, Significance Level: .05, Statistics Test: Hypergeometric, MTC: BH, Minimum: 2
C: the number of reference genes in the category
O: the number of genes in the gene set and also in the category
E: the expected number in the category
R: ratio of enrichment
rawP: p value from hypergeometric test
adjP: p value adjusted by the multiple test adjustment
Database:biological process Name:response to chemical stimulus ID:GO:0042221
C=2746; O=192; E=94.04; R=2.04; rawP=1.67e-25; adjP=4.64e-22
Index	Gene Symbol	Gene Name	EntrezGene	Ensembl
1	SIGIRR	single immunoglobulin and toll-interleukin 1 receptor (TIR) domain	59307	ENSG00000185187
2	ACSL1	acyl-CoA synthetase long-chain family member 1	2180	ENSG00000151726
3	CCL19	chemokine (C-C motif) ligand 19	6363	ENSG00000172724
4	IL15RA	interleukin 15 receptor, alpha	3601	ENSG00000134470
5	CCL2	chemokine (C-C motif) ligand 2	6347	ENSG00000108691
6	KDR	kinase insert domain receptor (a type III receptor tyrosine kinase)	3791	ENSG00000128052
7	AQP1	aquaporin 1 (Colton blood group)	358	ENSG00000240583
8	CALCA	calcitonin-related polypeptide alpha	796	ENSG00000110680
9	ASS1	argininosuccinate synthase 1	445	ENSG00000130707
10	S100A8	S100 calcium binding protein A8	6279	ENSG00000143546
11	CHAC1	ChaC, cation transport regulator homolog 1 (E. coli)	79094	ENSG00000128965
12	AQP9	aquaporin 9	366	ENSG00000103569
13	ADH1B	alcohol dehydrogenase 1B (class I), beta polypeptide	125	ENSG00000196616
14	MT1E	metallothionein 1E	4493	ENSG00000169715
15	CRHBP	corticotropin releasing hormone binding protein	1393	ENSG00000145708
16	DBH	dopamine beta-hydroxylase (dopamine beta-monooxygenase)	1621	ENSG00000123454
17	TYMP	thymidine phosphorylase	1890	ENSG00000025708
18	ECM1	extracellular matrix protein 1	1893	ENSG00000143369
19	CUX2	cut-like homeobox 2	23316	ENSG00000111249
20	GCGR	glucagon receptor	2642	ENSG00000215644
21	ME1	malic enzyme 1, NADP(+)-dependent, cytosolic	4199	ENSG00000065833
22	HRG	histidine-rich glycoprotein	3273	ENSG00000113905
23	ADRA1A	adrenoceptor alpha 1A	148	ENSG00000120907
24	CYP1B1	cytochrome P450, family 1, subfamily B, polypeptide 1	1545	ENSG00000138061
25	DERL3	derlin 3	91319	ENSG00000099958
26	MT1A	metallothionein 1A	4489	ENSG00000205362
27	SELE	selectin E	6401	ENSG00000007908
28	LUM	lumican	4060	ENSG00000139329
29	TMEM204	transmembrane protein 204	79652	ENSG00000131634
30	F12	coagulation factor XII (Hageman factor)	2161	ENSG00000131187
31	UGT1A5	UDP glucuronosyltransferase 1 family, polypeptide A5	54579	ENSG00000240224
32	PON1	paraoxonase 1	5444	ENSG00000005421
33	SEMA5A	sema domain, seven thrombospondin repeats (type 1 and type 1-like), transmembrane domain (TM) and short cytoplasmic domain, (semaphorin) 5A	9037	ENSG00000112902
34	HSPA6	heat shock 70kDa protein 6 (HSP70B')	3310	ENSG00000173110
35	AGPAT2	1-acylglycerol-3-phosphate O-acyltransferase 2 (lysophosphatidic acid acyltransferase, beta)	10555	ENSG00000169692
36	UGT1A9	UDP glucuronosyltransferase 1 family, polypeptide A9	54600	ENSG00000241119
37	KCNK1	potassium channel, subfamily K, member 1	3775	ENSG00000135750
38	HBA2	hemoglobin, alpha 2	3040	ENSG00000188536
39	NUPR1	nuclear protein, transcriptional regulator, 1	26471	ENSG00000176046
40	FBP1	fructose-1,6-bisphosphatase 1	2203	ENSG00000165140
41	CYP3A5	cytochrome P450, family 3, subfamily A, polypeptide 5	1577	ENSG00000106258
42	SLC6A1	solute carrier family 6 (neurotransmitter transporter, GABA), member 1	6529	ENSG00000157103
43	VCAM1	vascular cell adhesion molecule 1	7412	ENSG00000162692
44	LBP	lipopolysaccharide binding protein	3929	ENSG00000129988
45	CHI3L1	chitinase 3-like 1 (cartilage glycoprotein-39)	1116	ENSG00000133048
46	CXCR7	chemokine (C-X-C motif) receptor 7	57007	ENSG00000144476
47	CYP2J2	cytochrome P450, family 2, subfamily J, polypeptide 2	1573	ENSG00000134716
48	PID1	phosphotyrosine interaction domain containing 1	55022	ENSG00000153823
49	MT1X	metallothionein 1X	4501	ENSG00000187193
50	COL3A1	collagen, type III, alpha 1	1281	ENSG00000168542
51	IFITM1	interferon induced transmembrane protein 1	8519	ENSG00000185885
52	UGT1A3	UDP glucuronosyltransferase 1 family, polypeptide A3	54659	ENSG00000243135
53	COL6A3	collagen, type VI, alpha 3	1293	ENSG00000163359
54	ADRA1B	adrenoceptor alpha 1B	147	ENSG00000170214
55	CA2	carbonic anhydrase II	760	ENSG00000104267
56	BCHE	butyrylcholinesterase	590	ENSG00000114200
57	TSPO	translocator protein (18kDa)	706	ENSG00000100300
58	MT1M	metallothionein 1M	4499	ENSG00000205364
59	TGFB3	transforming growth factor, beta 3	7043	ENSG00000119699
60	PCK1	phosphoenolpyruvate carboxykinase 1 (soluble)	5105	ENSG00000124253
61	CCL21	chemokine (C-C motif) ligand 21	6366	ENSG00000137077
62	EDNRB	endothelin receptor type B	1910	ENSG00000136160
63	ABLIM3	actin binding LIM protein family, member 3	22885	ENSG00000173210
64	GFRA1	GDNF family receptor alpha 1	2674	ENSG00000151892
65	INHBA	inhibin, beta A	3624	ENSG00000122641
66	FMO3	flavin containing monooxygenase 3	2328	ENSG00000007933
67	ADH1A	alcohol dehydrogenase 1A (class I), alpha polypeptide	124	ENSG00000187758
68	MT1H	metallothionein 1H	4496	ENSG00000205358
69	RTP3	receptor (chemosensory) transporter protein 3	83597	ENSG00000163825
70	UGT1A4	UDP glucuronosyltransferase 1 family, polypeptide A4	54657	ENSG00000244474
71	CYP2D6	cytochrome P450, family 2, subfamily D, polypeptide 6	1565	ENSG00000100197
72	CYP2C8	cytochrome P450, family 2, subfamily C, polypeptide 8	1558	ENSG00000138115
73	SLC22A7	solute carrier family 22 (organic anion transporter), member 7	10864	ENSG00000137204
74	HMGCS2	3-hydroxy-3-methylglutaryl-CoA synthase 2 (mitochondrial)	3158	ENSG00000134240
75	CNTFR	ciliary neurotrophic factor receptor	1271	ENSG00000122756
76	CYP8B1	cytochrome P450, family 8, subfamily B, polypeptide 1	1582	ENSG00000180432
77	UGT1A7	UDP glucuronosyltransferase 1 family, polypeptide A7	54577	ENSG00000244122
78	GYS2	glycogen synthase 2 (liver)	2998	ENSG00000111713
79	NFIB	nuclear factor I/B	4781	ENSG00000147862
80	S100A12	S100 calcium binding protein A12	6283	ENSG00000163221
81	ADH1C	alcohol dehydrogenase 1C (class I), gamma polypeptide	126	ENSG00000248144
82	CHRNA4	cholinergic receptor, nicotinic, alpha 4 (neuronal)	1137	ENSG00000101204
83	GLYAT	glycine-N-acyltransferase	10249	ENSG00000149124
84	CYP2A6	cytochrome P450, family 2, subfamily A, polypeptide 6	1548	ENSG00000255974
85	IGFBP5	insulin-like growth factor binding protein 5	3488	ENSG00000115461
86	INMT	indolethylamine N-methyltransferase	11185	ENSG00000241644
87	AR	androgen receptor	367	ENSG00000169083
88	C1S	complement component 1, s subcomponent	716	ENSG00000182326
89	TYROBP	TYRO protein tyrosine kinase binding protein	7305	ENSG00000011600
90	COL1A2	collagen, type I, alpha 2	1278	ENSG00000164692
91	MAP3K5	mitogen-activated protein kinase kinase kinase 5	4217	ENSG00000197442
92	ESR1	estrogen receptor 1	2099	ENSG00000091831
93	GUCY1A3	guanylate cyclase 1, soluble, alpha 3	2982	ENSG00000164116
94	CLEC3B	C-type lectin domain family 3, member B	7123	ENSG00000163815
95	MME	membrane metallo-endopeptidase	4311	ENSG00000196549
96	XDH	xanthine dehydrogenase	7498	ENSG00000158125
97	DCN	decorin	1634	ENSG00000011465
98	COL4A2	collagen, type IV, alpha 2	1284	ENSG00000134871
99	CYP2C9	cytochrome P450, family 2, subfamily C, polypeptide 9	1559	ENSG00000138109
100	OTC	ornithine carbamoyltransferase	5009	ENSG00000036473
101	GNG11	guanine nucleotide binding protein (G protein), gamma 11	2791	ENSG00000127920
102	PAPSS2	3'-phosphoadenosine 5'-phosphosulfate synthase 2	9060	ENSG00000198682
103	MGP	matrix Gla protein	4256	ENSG00000111341
104	CYP2B6	cytochrome P450, family 2, subfamily B, polypeptide 6	1555	ENSG00000197408
105	PTGR1	prostaglandin reductase 1	22949	ENSG00000106853
106	FGF21	fibroblast growth factor 21	26291	ENSG00000105550
107	SAA1	serum amyloid A1	6288	ENSG00000173432
108	S1PR1	sphingosine-1-phosphate receptor 1	1901	ENSG00000170989
109	ARG1	arginase, liver	383	ENSG00000118520
110	DARC	Duffy blood group, chemokine receptor	2532	ENSG00000213088
111	CYP39A1	cytochrome P450, family 39, subfamily A, polypeptide 1	51302	ENSG00000146233
112	WNT5A	wingless-type MMTV integration site family, member 5A	7474	ENSG00000114251
113	GSTA2	glutathione S-transferase alpha 2	2939	ENSG00000244067
114	C1QB	complement component 1, q subcomponent, B chain	713	ENSG00000173369
115	PLP2	proteolipid protein 2 (colonic epithelium-enriched)	5355	ENSG00000102007
116	COL5A1	collagen, type V, alpha 1	1289	ENSG00000130635
117	COL4A1	collagen, type IV, alpha 1	1282	ENSG00000187498
118	CRP	C-reactive protein, pentraxin-related	1401	ENSG00000132693
119	NAT2	N-acetyltransferase 2 (arylamine N-acetyltransferase)	10	ENSG00000156006
120	GATM	glycine amidinotransferase (L-arginine:glycine amidinotransferase)	2628	ENSG00000171766
121	MT1F	metallothionein 1F	4494	ENSG00000198417
122	SLC22A1	solute carrier family 22 (organic cation transporter), member 1	6580	ENSG00000175003
123	TAT	tyrosine aminotransferase	6898	ENSG00000198650
124	PTGFR	prostaglandin F receptor (FP)	5737	ENSG00000122420
125	AGXT	alanine-glyoxylate aminotransferase	189	ENSG00000172482
126	COL6A2	collagen, type VI, alpha 2	1292	ENSG00000142173
127	COL1A1	collagen, type I, alpha 1	1277	ENSG00000108821
128	FPR1	formyl peptide receptor 1	2357	ENSG00000171051
129	CD14	CD14 molecule	929	ENSG00000170458
130	SLC17A3	solute carrier family 17 (sodium phosphate), member 3	10786	ENSG00000124564
131	IRF6	interferon regulatory factor 6	3664	ENSG00000117595
132	CYP2E1	cytochrome P450, family 2, subfamily E, polypeptide 1	1571	ENSG00000130649
133	SOCS3	suppressor of cytokine signaling 3	9021	ENSG00000184557
134	IRS2	insulin receptor substrate 2	8660	ENSG00000185950
135	PTGS2	prostaglandin-endoperoxide synthase 2 (prostaglandin G/H synthase and cyclooxygenase)	5743	ENSG00000073756
136	CXCL10	chemokine (C-X-C motif) ligand 10	3627	ENSG00000169245
137	GCK	glucokinase (hexokinase 4)	2645	ENSG00000106633
138	CYP1A2	cytochrome P450, family 1, subfamily A, polypeptide 2	1544	ENSG00000140505
139	PIK3C2G	phosphatidylinositol-4-phosphate 3-kinase, catalytic subunit type 2 gamma	5288	ENSG00000139144
140	GBP1	guanylate binding protein 1, interferon-inducible	2633	ENSG00000117228
141	PTGIS	prostaglandin I2 (prostacyclin) synthase	5740	ENSG00000124212
142	FLT1	fms-related tyrosine kinase 1 (vascular endothelial growth factor/vascular permeability factor receptor)	2321	ENSG00000102755
143	CXCL14	chemokine (C-X-C motif) ligand 14	9547	ENSG00000145824
144	IRF7	interferon regulatory factor 7	3665	ENSG00000185507
145	IL1RL1	interleukin 1 receptor-like 1	9173	ENSG00000115602
146	ALDOB	aldolase B, fructose-bisphosphate	229	ENSG00000136872
147	THBD	thrombomodulin	7056	ENSG00000178726
148	UGT1A1	UDP glucuronosyltransferase 1 family, polypeptide A1	54658	ENSG00000241635
149	CYP4A11	cytochrome P450, family 4, subfamily A, polypeptide 11	1579	ENSG00000187048
150	NNMT	nicotinamide N-methyltransferase	4837	ENSG00000166741
151	GRB14	growth factor receptor-bound protein 14	2888	ENSG00000115290
152	ANGPTL3	angiopoietin-like 3	27329	ENSG00000132855
153	CXCL2	chemokine (C-X-C motif) ligand 2	2920	ENSG00000081041
154	GAS6	growth arrest-specific 6	2621	ENSG00000183087
155	ETS1	v-ets erythroblastosis virus E26 oncogene homolog 1 (avian)	2113	ENSG00000134954
156	GSTP1	glutathione S-transferase pi 1	2950	ENSG00000084207
157	RND1	Rho family GTPase 1	27289	ENSG00000172602
158	HBB	hemoglobin, beta	3043	ENSG00000244734
159	LECT2	leukocyte cell-derived chemotaxin 2	3950	ENSG00000145826
160	HFE2	hemochromatosis type 2 (juvenile)	148738	ENSG00000168509
161	CSF2RB	colony stimulating factor 2 receptor, beta, low-affinity (granulocyte-macrophage)	1439	ENSG00000100368
162	JUNB	jun B proto-oncogene	3726	ENSG00000171223
163	GHR	growth hormone receptor	2690	ENSG00000112964
164	OXT	oxytocin, prepropeptide	5020	ENSG00000101405
165	UGT1A6	UDP glucuronosyltransferase 1 family, polypeptide A6	54578	ENSG00000167165
166	UGT1A8	UDP glucuronosyltransferase 1 family, polypeptide A8	54576	ENSG00000242366
167	CXCL12	chemokine (C-X-C motif) ligand 12	6387	ENSG00000107562
168	GSTM1	glutathione S-transferase mu 1	2944	ENSG00000134184
169	CD44	CD44 molecule (Indian blood group)	960	ENSG00000026508
170	TTPA	tocopherol (alpha) transfer protein	7274	ENSG00000137561
171	S100A9	S100 calcium binding protein A9	6280	ENSG00000163220
172	VEGFC	vascular endothelial growth factor C	7424	ENSG00000150630
173	MT2A	metallothionein 2A	4502	ENSG00000125148
174	KCNJ8	potassium inwardly-rectifying channel, subfamily J, member 8	3764	ENSG00000121361
175	ITGA5	integrin, alpha 5 (fibronectin receptor, alpha polypeptide)	3678	ENSG00000161638
176	IL2RB	interleukin 2 receptor, beta	3560	ENSG00000100385
177	DEFB1	defensin, beta 1	1672	ENSG00000164825
178	MT1G	metallothionein 1G	4495	ENSG00000125144
179	CYP2C18	cytochrome P450, family 2, subfamily C, polypeptide 18	1562	ENSG00000108242
180	CYP3A4	cytochrome P450, family 3, subfamily A, polypeptide 4	1576	ENSG00000160868
181	ANXA1	annexin A1	301	ENSG00000135046
182	PTPRC	protein tyrosine phosphatase, receptor type, C	5788	ENSG00000081237
183	TNFRSF1B	tumor necrosis factor receptor superfamily, member 1B	7133	ENSG00000028137
184	PXDN	peroxidasin homolog (Drosophila)	7837	ENSG00000130508
185	HCLS1	hematopoietic cell-specific Lyn substrate 1	3059	ENSG00000180353
186	ACVRL1	activin A receptor type II-like 1	94	ENSG00000139567
187	FMO4	flavin containing monooxygenase 4	2329	ENSG00000076258
188	IL6	interleukin 6 (interferon, beta 2)	3569	ENSG00000136244
189	GNAO1	guanine nucleotide binding protein (G protein), alpha activating activity polypeptide O	2775	ENSG00000087258
190	HP	haptoglobin	3240	ENSG00000257017
191	IRF8	interferon regulatory factor 8	3394	ENSG00000140968
192	HPX	hemopexin	3263	ENSG00000110169
Database:biological process Name:cellular response to xenobiotic stimulus ID:GO:0071466
C=147; O=39; E=5.03; R=7.75; rawP=3.49e-24; adjP=3.19e-21
Index	Gene Symbol	Gene Name	EntrezGene	Ensembl
1	UGT1A1	UDP glucuronosyltransferase 1 family, polypeptide A1	54658	ENSG00000241635
2	CYP4A11	cytochrome P450, family 4, subfamily A, polypeptide 11	1579	ENSG00000187048
3	ACSL1	acyl-CoA synthetase long-chain family member 1	2180	ENSG00000151726
4	NNMT	nicotinamide N-methyltransferase	4837	ENSG00000166741
5	CYP2C9	cytochrome P450, family 2, subfamily C, polypeptide 9	1559	ENSG00000138109
6	PAPSS2	3'-phosphoadenosine 5'-phosphosulfate synthase 2	9060	ENSG00000198682
7	CYP2J2	cytochrome P450, family 2, subfamily J, polypeptide 2	1573	ENSG00000134716
8	CYP2B6	cytochrome P450, family 2, subfamily B, polypeptide 6	1555	ENSG00000197408
9	ADH1B	alcohol dehydrogenase 1B (class I), beta polypeptide	125	ENSG00000196616
10	GSTP1	glutathione S-transferase pi 1	2950	ENSG00000084207
11	CYP39A1	cytochrome P450, family 39, subfamily A, polypeptide 1	51302	ENSG00000146233
12	UGT1A3	UDP glucuronosyltransferase 1 family, polypeptide A3	54659	ENSG00000243135
13	GSTA2	glutathione S-transferase alpha 2	2939	ENSG00000244067
14	UGT1A6	UDP glucuronosyltransferase 1 family, polypeptide A6	54578	ENSG00000167165
15	UGT1A8	UDP glucuronosyltransferase 1 family, polypeptide A8	54576	ENSG00000242366
16	GSTM1	glutathione S-transferase mu 1	2944	ENSG00000134184
17	NAT2	N-acetyltransferase 2 (arylamine N-acetyltransferase)	10	ENSG00000156006
18	FMO3	flavin containing monooxygenase 3	2328	ENSG00000007933
19	CYP1B1	cytochrome P450, family 1, subfamily B, polypeptide 1	1545	ENSG00000138061
20	ADH1A	alcohol dehydrogenase 1A (class I), alpha polypeptide	124	ENSG00000187758
21	UGT1A4	UDP glucuronosyltransferase 1 family, polypeptide A4	54657	ENSG00000244474
22	CYP2D6	cytochrome P450, family 2, subfamily D, polypeptide 6	1565	ENSG00000100197
23	CYP2C8	cytochrome P450, family 2, subfamily C, polypeptide 8	1558	ENSG00000138115
24	UGT1A7	UDP glucuronosyltransferase 1 family, polypeptide A7	54577	ENSG00000244122
25	CYP8B1	cytochrome P450, family 8, subfamily B, polypeptide 1	1582	ENSG00000180432
26	UGT1A5	UDP glucuronosyltransferase 1 family, polypeptide A5	54579	ENSG00000240224
27	CYP2C18	cytochrome P450, family 2, subfamily C, polypeptide 18	1562	ENSG00000108242
28	CYP2E1	cytochrome P450, family 2, subfamily E, polypeptide 1	1571	ENSG00000130649
29	CYP3A4	cytochrome P450, family 3, subfamily A, polypeptide 4	1576	ENSG00000160868
30	S100A12	S100 calcium binding protein A12	6283	ENSG00000163221
31	ADH1C	alcohol dehydrogenase 1C (class I), gamma polypeptide	126	ENSG00000248144
32	PTGS2	prostaglandin-endoperoxide synthase 2 (prostaglandin G/H synthase and cyclooxygenase)	5743	ENSG00000073756
33	GLYAT	glycine-N-acyltransferase	10249	ENSG00000149124
34	UGT1A9	UDP glucuronosyltransferase 1 family, polypeptide A9	54600	ENSG00000241119
35	CYP1A2	cytochrome P450, family 1, subfamily A, polypeptide 2	1544	ENSG00000140505
36	FMO4	flavin containing monooxygenase 4	2329	ENSG00000076258
37	PTGIS	prostaglandin I2 (prostacyclin) synthase	5740	ENSG00000124212
38	CYP2A6	cytochrome P450, family 2, subfamily A, polypeptide 6	1548	ENSG00000255974
39	CYP3A5	cytochrome P450, family 3, subfamily A, polypeptide 5	1577	ENSG00000106258
Database:biological process Name:xenobiotic metabolic process ID:GO:0006805
C=146; O=39; E=5.00; R=7.80; rawP=2.65e-24; adjP=3.19e-21
Index	Gene Symbol	Gene Name	EntrezGene	Ensembl
1	UGT1A1	UDP glucuronosyltransferase 1 family, polypeptide A1	54658	ENSG00000241635
2	CYP4A11	cytochrome P450, family 4, subfamily A, polypeptide 11	1579	ENSG00000187048
3	ACSL1	acyl-CoA synthetase long-chain family member 1	2180	ENSG00000151726
4	NNMT	nicotinamide N-methyltransferase	4837	ENSG00000166741
5	CYP2C9	cytochrome P450, family 2, subfamily C, polypeptide 9	1559	ENSG00000138109
6	PAPSS2	3'-phosphoadenosine 5'-phosphosulfate synthase 2	9060	ENSG00000198682
7	CYP2J2	cytochrome P450, family 2, subfamily J, polypeptide 2	1573	ENSG00000134716
8	CYP2B6	cytochrome P450, family 2, subfamily B, polypeptide 6	1555	ENSG00000197408
9	ADH1B	alcohol dehydrogenase 1B (class I), beta polypeptide	125	ENSG00000196616
10	GSTP1	glutathione S-transferase pi 1	2950	ENSG00000084207
11	CYP39A1	cytochrome P450, family 39, subfamily A, polypeptide 1	51302	ENSG00000146233
12	UGT1A3	UDP glucuronosyltransferase 1 family, polypeptide A3	54659	ENSG00000243135
13	GSTA2	glutathione S-transferase alpha 2	2939	ENSG00000244067
14	UGT1A6	UDP glucuronosyltransferase 1 family, polypeptide A6	54578	ENSG00000167165
15	UGT1A8	UDP glucuronosyltransferase 1 family, polypeptide A8	54576	ENSG00000242366
16	GSTM1	glutathione S-transferase mu 1	2944	ENSG00000134184
17	NAT2	N-acetyltransferase 2 (arylamine N-acetyltransferase)	10	ENSG00000156006
18	FMO3	flavin containing monooxygenase 3	2328	ENSG00000007933
19	CYP1B1	cytochrome P450, family 1, subfamily B, polypeptide 1	1545	ENSG00000138061
20	ADH1A	alcohol dehydrogenase 1A (class I), alpha polypeptide	124	ENSG00000187758
21	UGT1A4	UDP glucuronosyltransferase 1 family, polypeptide A4	54657	ENSG00000244474
22	CYP2D6	cytochrome P450, family 2, subfamily D, polypeptide 6	1565	ENSG00000100197
23	CYP2C8	cytochrome P450, family 2, subfamily C, polypeptide 8	1558	ENSG00000138115
24	UGT1A7	UDP glucuronosyltransferase 1 family, polypeptide A7	54577	ENSG00000244122
25	CYP8B1	cytochrome P450, family 8, subfamily B, polypeptide 1	1582	ENSG00000180432
26	UGT1A5	UDP glucuronosyltransferase 1 family, polypeptide A5	54579	ENSG00000240224
27	CYP2C18	cytochrome P450, family 2, subfamily C, polypeptide 18	1562	ENSG00000108242
28	CYP2E1	cytochrome P450, family 2, subfamily E, polypeptide 1	1571	ENSG00000130649
29	CYP3A4	cytochrome P450, family 3, subfamily A, polypeptide 4	1576	ENSG00000160868
30	S100A12	S100 calcium binding protein A12	6283	ENSG00000163221
31	ADH1C	alcohol dehydrogenase 1C (class I), gamma polypeptide	126	ENSG00000248144
32	PTGS2	prostaglandin-endoperoxide synthase 2 (prostaglandin G/H synthase and cyclooxygenase)	5743	ENSG00000073756
33	GLYAT	glycine-N-acyltransferase	10249	ENSG00000149124
34	UGT1A9	UDP glucuronosyltransferase 1 family, polypeptide A9	54600	ENSG00000241119
35	CYP1A2	cytochrome P450, family 1, subfamily A, polypeptide 2	1544	ENSG00000140505
36	FMO4	flavin containing monooxygenase 4	2329	ENSG00000076258
37	PTGIS	prostaglandin I2 (prostacyclin) synthase	5740	ENSG00000124212
38	CYP2A6	cytochrome P450, family 2, subfamily A, polypeptide 6	1548	ENSG00000255974
39	CYP3A5	cytochrome P450, family 3, subfamily A, polypeptide 5	1577	ENSG00000106258
Database:biological process Name:response to xenobiotic stimulus ID:GO:0009410
C=148; O=39; E=5.07; R=7.70; rawP=4.59e-24; adjP=3.19e-21
Index	Gene Symbol	Gene Name	EntrezGene	Ensembl
1	UGT1A1	UDP glucuronosyltransferase 1 family, polypeptide A1	54658	ENSG00000241635
2	CYP4A11	cytochrome P450, family 4, subfamily A, polypeptide 11	1579	ENSG00000187048
3	ACSL1	acyl-CoA synthetase long-chain family member 1	2180	ENSG00000151726
4	NNMT	nicotinamide N-methyltransferase	4837	ENSG00000166741
5	CYP2C9	cytochrome P450, family 2, subfamily C, polypeptide 9	1559	ENSG00000138109
6	PAPSS2	3'-phosphoadenosine 5'-phosphosulfate synthase 2	9060	ENSG00000198682
7	CYP2J2	cytochrome P450, family 2, subfamily J, polypeptide 2	1573	ENSG00000134716
8	CYP2B6	cytochrome P450, family 2, subfamily B, polypeptide 6	1555	ENSG00000197408
9	ADH1B	alcohol dehydrogenase 1B (class I), beta polypeptide	125	ENSG00000196616
10	GSTP1	glutathione S-transferase pi 1	2950	ENSG00000084207
11	CYP39A1	cytochrome P450, family 39, subfamily A, polypeptide 1	51302	ENSG00000146233
12	UGT1A3	UDP glucuronosyltransferase 1 family, polypeptide A3	54659	ENSG00000243135
13	GSTA2	glutathione S-transferase alpha 2	2939	ENSG00000244067
14	UGT1A6	UDP glucuronosyltransferase 1 family, polypeptide A6	54578	ENSG00000167165
15	UGT1A8	UDP glucuronosyltransferase 1 family, polypeptide A8	54576	ENSG00000242366
16	GSTM1	glutathione S-transferase mu 1	2944	ENSG00000134184
17	NAT2	N-acetyltransferase 2 (arylamine N-acetyltransferase)	10	ENSG00000156006
18	FMO3	flavin containing monooxygenase 3	2328	ENSG00000007933
19	CYP1B1	cytochrome P450, family 1, subfamily B, polypeptide 1	1545	ENSG00000138061
20	ADH1A	alcohol dehydrogenase 1A (class I), alpha polypeptide	124	ENSG00000187758
21	UGT1A4	UDP glucuronosyltransferase 1 family, polypeptide A4	54657	ENSG00000244474
22	CYP2D6	cytochrome P450, family 2, subfamily D, polypeptide 6	1565	ENSG00000100197
23	CYP2C8	cytochrome P450, family 2, subfamily C, polypeptide 8	1558	ENSG00000138115
24	UGT1A7	UDP glucuronosyltransferase 1 family, polypeptide A7	54577	ENSG00000244122
25	CYP8B1	cytochrome P450, family 8, subfamily B, polypeptide 1	1582	ENSG00000180432
26	UGT1A5	UDP glucuronosyltransferase 1 family, polypeptide A5	54579	ENSG00000240224
27	CYP2C18	cytochrome P450, family 2, subfamily C, polypeptide 18	1562	ENSG00000108242
28	CYP2E1	cytochrome P450, family 2, subfamily E, polypeptide 1	1571	ENSG00000130649
29	CYP3A4	cytochrome P450, family 3, subfamily A, polypeptide 4	1576	ENSG00000160868
30	S100A12	S100 calcium binding protein A12	6283	ENSG00000163221
31	ADH1C	alcohol dehydrogenase 1C (class I), gamma polypeptide	126	ENSG00000248144
32	PTGS2	prostaglandin-endoperoxide synthase 2 (prostaglandin G/H synthase and cyclooxygenase)	5743	ENSG00000073756
33	GLYAT	glycine-N-acyltransferase	10249	ENSG00000149124
34	UGT1A9	UDP glucuronosyltransferase 1 family, polypeptide A9	54600	ENSG00000241119
35	CYP1A2	cytochrome P450, family 1, subfamily A, polypeptide 2	1544	ENSG00000140505
36	FMO4	flavin containing monooxygenase 4	2329	ENSG00000076258
37	PTGIS	prostaglandin I2 (prostacyclin) synthase	5740	ENSG00000124212
38	CYP2A6	cytochrome P450, family 2, subfamily A, polypeptide 6	1548	ENSG00000255974
39	CYP3A5	cytochrome P450, family 3, subfamily A, polypeptide 5	1577	ENSG00000106258
Database:biological process Name:response to stimulus ID:GO:0050896
C=6636; O=337; E=227.25; R=1.48; rawP=7.49e-24; adjP=4.16e-21
Index	Gene Symbol	Gene Name	EntrezGene	Ensembl
1	CGN	cingulin	57530	ENSG00000143375
2	IL15RA	interleukin 15 receptor, alpha	3601	ENSG00000134470
3	CCL2	chemokine (C-C motif) ligand 2	6347	ENSG00000108691
4	TSC22D3	TSC22 domain family, member 3	1831	ENSG00000157514
5	KDR	kinase insert domain receptor (a type III receptor tyrosine kinase)	3791	ENSG00000128052
6	AQP1	aquaporin 1 (Colton blood group)	358	ENSG00000240583
7	KNG1	kininogen 1	3827	ENSG00000113889
8	S100A8	S100 calcium binding protein A8	6279	ENSG00000143546
9	CHAC1	ChaC, cation transport regulator homolog 1 (E. coli)	79094	ENSG00000128965
10	SEPT4	septin 4	5414	ENSG00000108387
11	IGFALS	insulin-like growth factor binding protein, acid labile subunit	3483	ENSG00000099769
12	C7	complement component 7	730	ENSG00000112936
13	CHST2	carbohydrate (N-acetylglucosamine-6-O) sulfotransferase 2	9435	ENSG00000175040
14	KLRB1	killer cell lectin-like receptor subfamily B, member 1	3820	ENSG00000111796
15	TYMP	thymidine phosphorylase	1890	ENSG00000025708
16	IL33	interleukin 33	90865	ENSG00000137033
17	CFHR1	complement factor H-related 1	3078	ENSG00000244414
18	GCGR	glucagon receptor	2642	ENSG00000215644
19	IGF1	insulin-like growth factor 1 (somatomedin C)	3479	ENSG00000017427
20	ME1	malic enzyme 1, NADP(+)-dependent, cytosolic	4199	ENSG00000065833
21	HRG	histidine-rich glycoprotein	3273	ENSG00000113905
22	PLCL2	phospholipase C-like 2	23228	ENSG00000154822
23	LUM	lumican	4060	ENSG00000139329
24	LRRK2	leucine-rich repeat kinase 2	120892	ENSG00000188906
25	TMEM204	transmembrane protein 204	79652	ENSG00000131634
26	F12	coagulation factor XII (Hageman factor)	2161	ENSG00000131187
27	RSPO3	R-spondin 3	84870	ENSG00000146374
28	PON1	paraoxonase 1	5444	ENSG00000005421
29	TMSB4X	thymosin beta 4, X-linked	7114	ENSG00000205542
30	APCS	amyloid P component, serum	325	ENSG00000132703
31	PPP1R1A	protein phosphatase 1, regulatory (inhibitor) subunit 1A	5502	ENSG00000135447
32	NUPR1	nuclear protein, transcriptional regulator, 1	26471	ENSG00000176046
33	HBA2	hemoglobin, alpha 2	3040	ENSG00000188536
34	FBP1	fructose-1,6-bisphosphatase 1	2203	ENSG00000165140
35	SH2D3C	SH2 domain containing 3C	10044	ENSG00000095370
36	CCL14	chemokine (C-C motif) ligand 14	6358	ENSG00000213494
37	CYP3A5	cytochrome P450, family 3, subfamily A, polypeptide 5	1577	ENSG00000106258
38	SLC6A1	solute carrier family 6 (neurotransmitter transporter, GABA), member 1	6529	ENSG00000157103
39	LBP	lipopolysaccharide binding protein	3929	ENSG00000129988
40	CHI3L1	chitinase 3-like 1 (cartilage glycoprotein-39)	1116	ENSG00000133048
41	TRIP6	thyroid hormone receptor interactor 6	7205	ENSG00000087077
42	CXCR7	chemokine (C-X-C motif) receptor 7	57007	ENSG00000144476
43	CYP2J2	cytochrome P450, family 2, subfamily J, polypeptide 2	1573	ENSG00000134716
44	GADD45G	growth arrest and DNA-damage-inducible, gamma	10912	ENSG00000130222
45	PID1	phosphotyrosine interaction domain containing 1	55022	ENSG00000153823
46	MT1X	metallothionein 1X	4501	ENSG00000187193
47	COL3A1	collagen, type III, alpha 1	1281	ENSG00000168542
48	COL6A3	collagen, type VI, alpha 3	1293	ENSG00000163359
49	C8B	complement component 8, beta polypeptide	732	ENSG00000021852
50	ASPN	asporin	54829	ENSG00000106819
51	TSPO	translocator protein (18kDa)	706	ENSG00000100300
52	CCL21	chemokine (C-C motif) ligand 21	6366	ENSG00000137077
53	CLEC1B	C-type lectin domain family 1, member B	51266	ENSG00000165682
54	CAV2	caveolin 2	858	ENSG00000105971
55	GFRA1	GDNF family receptor alpha 1	2674	ENSG00000151892
56	INHBA	inhibin, beta A	3624	ENSG00000122641
57	FMO3	flavin containing monooxygenase 3	2328	ENSG00000007933
58	ADH1A	alcohol dehydrogenase 1A (class I), alpha polypeptide	124	ENSG00000187758
59	PRODH	proline dehydrogenase (oxidase) 1	5625	ENSG00000100033
60	MT1H	metallothionein 1H	4496	ENSG00000205358
61	UGT1A4	UDP glucuronosyltransferase 1 family, polypeptide A4	54657	ENSG00000244474
62	CYP2D6	cytochrome P450, family 2, subfamily D, polypeptide 6	1565	ENSG00000100197
63	CYP2C8	cytochrome P450, family 2, subfamily C, polypeptide 8	1558	ENSG00000138115
64	SLC22A7	solute carrier family 22 (organic anion transporter), member 7	10864	ENSG00000137204
65	HMGCS2	3-hydroxy-3-methylglutaryl-CoA synthase 2 (mitochondrial)	3158	ENSG00000134240
66	C1R	complement component 1, r subcomponent	715	ENSG00000159403
67	ADRB2	adrenoceptor beta 2, surface	154	ENSG00000169252
68	UGT1A7	UDP glucuronosyltransferase 1 family, polypeptide A7	54577	ENSG00000244122
69	GYS2	glycogen synthase 2 (liver)	2998	ENSG00000111713
70	ANGPTL4	angiopoietin-like 4	51129	ENSG00000167772
71	NFIB	nuclear factor I/B	4781	ENSG00000147862
72	PLA2G2A	phospholipase A2, group IIA (platelets, synovial fluid)	5320	ENSG00000188257
73	GLYAT	glycine-N-acyltransferase	10249	ENSG00000149124
74	IGFBP5	insulin-like growth factor binding protein 5	3488	ENSG00000115461
75	INMT	indolethylamine N-methyltransferase	11185	ENSG00000241644
76	AR	androgen receptor	367	ENSG00000169083
77	NR1I3	nuclear receptor subfamily 1, group I, member 3	9970	ENSG00000143257
78	C1S	complement component 1, s subcomponent	716	ENSG00000182326
79	COL1A2	collagen, type I, alpha 2	1278	ENSG00000164692
80	MAP3K5	mitogen-activated protein kinase kinase kinase 5	4217	ENSG00000197442
81	XDH	xanthine dehydrogenase	7498	ENSG00000158125
82	DCN	decorin	1634	ENSG00000011465
83	GPR4	G protein-coupled receptor 4	2828	ENSG00000177464
84	GNG11	guanine nucleotide binding protein (G protein), gamma 11	2791	ENSG00000127920
85	PAPSS2	3'-phosphoadenosine 5'-phosphosulfate synthase 2	9060	ENSG00000198682
86	RHOD	ras homolog family member D	29984	ENSG00000173156
87	CYP2B6	cytochrome P450, family 2, subfamily B, polypeptide 6	1555	ENSG00000197408
88	CD274	CD274 molecule	29126	ENSG00000120217
89	LCP2	lymphocyte cytosolic protein 2 (SH2 domain containing leukocyte protein of 76kDa)	3937	ENSG00000043462
90	CYP39A1	cytochrome P450, family 39, subfamily A, polypeptide 1	51302	ENSG00000146233
91	GSTA2	glutathione S-transferase alpha 2	2939	ENSG00000244067
92	PLEK	pleckstrin	5341	ENSG00000115956
93	KMO	kynurenine 3-monooxygenase (kynurenine 3-hydroxylase)	8564	ENSG00000117009
94	PLP2	proteolipid protein 2 (colonic epithelium-enriched)	5355	ENSG00000102007
95	COL5A1	collagen, type V, alpha 1	1289	ENSG00000130635
96	COL4A1	collagen, type IV, alpha 1	1282	ENSG00000187498
97	CRP	C-reactive protein, pentraxin-related	1401	ENSG00000132693
98	MGLL	monoglyceride lipase	11343	ENSG00000074416
99	GATM	glycine amidinotransferase (L-arginine:glycine amidinotransferase)	2628	ENSG00000171766
100	CYBB	cytochrome b-245, beta polypeptide	1536	ENSG00000165168
101	SLC22A1	solute carrier family 22 (organic cation transporter), member 1	6580	ENSG00000175003
102	PTGFR	prostaglandin F receptor (FP)	5737	ENSG00000122420
103	AGXT	alanine-glyoxylate aminotransferase	189	ENSG00000172482
104	COL6A2	collagen, type VI, alpha 2	1292	ENSG00000142173
105	COL1A1	collagen, type I, alpha 1	1277	ENSG00000108821
106	SLC17A3	solute carrier family 17 (sodium phosphate), member 3	10786	ENSG00000124564
107	GIMAP5	GTPase, IMAP family member 5	55340	ENSG00000196329
108	IRF6	interferon regulatory factor 6	3664	ENSG00000117595
109	CYP2E1	cytochrome P450, family 2, subfamily E, polypeptide 1	1571	ENSG00000130649
110	IRS2	insulin receptor substrate 2	8660	ENSG00000185950
111	CXCL10	chemokine (C-X-C motif) ligand 10	3627	ENSG00000169245
112	SHROOM3	shroom family member 3	57619	ENSG00000138771
113	C8A	complement component 8, alpha polypeptide	731	ENSG00000157131
114	HPGD	hydroxyprostaglandin dehydrogenase 15-(NAD)	3248	ENSG00000164120
115	ANGPTL6	angiopoietin-like 6	83854	ENSG00000130812
116	IL1RL1	interleukin 1 receptor-like 1	9173	ENSG00000115602
117	ELTD1	EGF, latrophilin and seven transmembrane domain containing 1	64123	ENSG00000162618
118	ALDOB	aldolase B, fructose-bisphosphate	229	ENSG00000136872
119	THBD	thrombomodulin	7056	ENSG00000178726
120	GJA4	gap junction protein, alpha 4, 37kDa	2701	ENSG00000187513
121	NNMT	nicotinamide N-methyltransferase	4837	ENSG00000166741
122	GAS6	growth arrest-specific 6	2621	ENSG00000183087
123	RAMP1	receptor (G protein-coupled) activity modifying protein 1	10267	ENSG00000132329
124	IFT27	intraflagellar transport 27 homolog (Chlamydomonas)	11020	ENSG00000100360
125	ETS1	v-ets erythroblastosis virus E26 oncogene homolog 1 (avian)	2113	ENSG00000134954
126	TPD52L1	tumor protein D52-like 1	7164	ENSG00000111907
127	GSTP1	glutathione S-transferase pi 1	2950	ENSG00000084207
128	RND1	Rho family GTPase 1	27289	ENSG00000172602
129	CFHR5	complement factor H-related 5	81494	ENSG00000134389
130	CSF2RB	colony stimulating factor 2 receptor, beta, low-affinity (granulocyte-macrophage)	1439	ENSG00000100368
131	KNDC1	kinase non-catalytic C-lobe domain (KIND) containing 1	85442	ENSG00000171798
132	GHR	growth hormone receptor	2690	ENSG00000112964
133	OXT	oxytocin, prepropeptide	5020	ENSG00000101405
134	UGT1A8	UDP glucuronosyltransferase 1 family, polypeptide A8	54576	ENSG00000242366
135	PLG	plasminogen	5340	ENSG00000122194
136	S100A9	S100 calcium binding protein A9	6280	ENSG00000163220
137	TTPA	tocopherol (alpha) transfer protein	7274	ENSG00000137561
138	F13B	coagulation factor XIII, B polypeptide	2165	ENSG00000143278
139	RORC	RAR-related orphan receptor C	6097	ENSG00000143365
140	VEGFC	vascular endothelial growth factor C	7424	ENSG00000150630
141	MT2A	metallothionein 2A	4502	ENSG00000125148
142	CD48	CD48 molecule	962	ENSG00000117091
143	GBP3	guanylate binding protein 3	2635	ENSG00000117226
144	DEFB1	defensin, beta 1	1672	ENSG00000164825
145	SKAP1	src kinase associated phosphoprotein 1	8631	ENSG00000141293
146	FNDC5	fibronectin type III domain containing 5	252995	ENSG00000160097
147	APBB1IP	amyloid beta (A4) precursor protein-binding, family B, member 1 interacting protein	54518	ENSG00000077420
148	CYP3A4	cytochrome P450, family 3, subfamily A, polypeptide 4	1576	ENSG00000160868
149	ANXA1	annexin A1	301	ENSG00000135046
150	TNFRSF1B	tumor necrosis factor receptor superfamily, member 1B	7133	ENSG00000028137
151	PTPRC	protein tyrosine phosphatase, receptor type, C	5788	ENSG00000081237
152	C8G	complement component 8, gamma polypeptide	733	ENSG00000176919
153	SH3BP5	SH3-domain binding protein 5 (BTK-associated)	9467	ENSG00000131370
154	PXDN	peroxidasin homolog (Drosophila)	7837	ENSG00000130508
155	FGR	Gardner-Rasheed feline sarcoma viral (v-fgr) oncogene homolog	2268	ENSG00000000938
156	HCLS1	hematopoietic cell-specific Lyn substrate 1	3059	ENSG00000180353
157	LTBP4	latent transforming growth factor beta binding protein 4	8425	ENSG00000090006
158	ACVRL1	activin A receptor type II-like 1	94	ENSG00000139567
159	GNAO1	guanine nucleotide binding protein (G protein), alpha activating activity polypeptide O	2775	ENSG00000087258
160	IL6	interleukin 6 (interferon, beta 2)	3569	ENSG00000136244
161	IRF8	interferon regulatory factor 8	3394	ENSG00000140968
162	SPARCL1	SPARC-like 1 (hevin)	8404	ENSG00000152583
163	TNFSF14	tumor necrosis factor (ligand) superfamily, member 14	8740	ENSG00000125735
164	CD81	CD81 molecule	975	ENSG00000110651
165	HPX	hemopexin	3263	ENSG00000110169
166	FCN2	ficolin (collagen/fibrinogen domain containing lectin) 2 (hucolin)	2220	ENSG00000160339
167	SIGIRR	single immunoglobulin and toll-interleukin 1 receptor (TIR) domain	59307	ENSG00000185187
168	ACSL1	acyl-CoA synthetase long-chain family member 1	2180	ENSG00000151726
169	CCL19	chemokine (C-C motif) ligand 19	6363	ENSG00000172724
170	IFI44	interferon-induced protein 44	10561	ENSG00000137965
171	ASS1	argininosuccinate synthase 1	445	ENSG00000130707
172	IGJ	immunoglobulin J polypeptide, linker protein for immunoglobulin alpha and mu polypeptides	3512	ENSG00000132465
173	CALCA	calcitonin-related polypeptide alpha	796	ENSG00000110680
174	ORM1	orosomucoid 1	5004	ENSG00000229314
175	STAB1	stabilin 1	23166	ENSG00000010327
176	ADAMTS1	ADAM metallopeptidase with thrombospondin type 1 motif, 1	9510	ENSG00000154734
177	CD1D	CD1d molecule	912	ENSG00000158473
178	AQP9	aquaporin 9	366	ENSG00000103569
179	MT1E	metallothionein 1E	4493	ENSG00000169715
180	ADH1B	alcohol dehydrogenase 1B (class I), beta polypeptide	125	ENSG00000196616
181	TRIM68	tripartite motif containing 68	55128	ENSG00000167333
182	CRHBP	corticotropin releasing hormone binding protein	1393	ENSG00000145708
183	DBH	dopamine beta-hydroxylase (dopamine beta-monooxygenase)	1621	ENSG00000123454
184	SIPA1L2	signal-induced proliferation-associated 1 like 2	57568	ENSG00000116991
185	ECM1	extracellular matrix protein 1	1893	ENSG00000143369
186	CUX2	cut-like homeobox 2	23316	ENSG00000111249
187	C1QC	complement component 1, q subcomponent, C chain	714	ENSG00000159189
188	SRI	sorcin	6717	ENSG00000075142
189	RGS5	regulator of G-protein signaling 5	8490	ENSG00000143248
190	ADRA2B	adrenoceptor alpha 2B	151	ENSG00000222040
191	ADRA1A	adrenoceptor alpha 1A	148	ENSG00000120907
192	CYP1B1	cytochrome P450, family 1, subfamily B, polypeptide 1	1545	ENSG00000138061
193	DERL3	derlin 3	91319	ENSG00000099958
194	NCF4	neutrophil cytosolic factor 4, 40kDa	4689	ENSG00000100365
195	GZMA	granzyme A (granzyme 1, cytotoxic T-lymphocyte-associated serine esterase 3)	3001	ENSG00000145649
196	MT1A	metallothionein 1A	4489	ENSG00000205362
197	SELE	selectin E	6401	ENSG00000007908
198	HIST1H2BK	histone cluster 1, H2bk	85236	ENSG00000197903
199	ARHGDIB	Rho GDP dissociation inhibitor (GDI) beta	397	ENSG00000111348
200	UGT1A5	UDP glucuronosyltransferase 1 family, polypeptide A5	54579	ENSG00000240224
201	NAPRT1	nicotinate phosphoribosyltransferase domain containing 1	93100	ENSG00000147813
202	SEMA5A	sema domain, seven thrombospondin repeats (type 1 and type 1-like), transmembrane domain (TM) and short cytoplasmic domain, (semaphorin) 5A	9037	ENSG00000112902
203	HSPA6	heat shock 70kDa protein 6 (HSP70B')	3310	ENSG00000173110
204	FSTL1	follistatin-like 1	11167	ENSG00000163430
205	AGPAT2	1-acylglycerol-3-phosphate O-acyltransferase 2 (lysophosphatidic acid acyltransferase, beta)	10555	ENSG00000169692
206	INSIG1	insulin induced gene 1	3638	ENSG00000186480
207	KCNK1	potassium channel, subfamily K, member 1	3775	ENSG00000135750
208	UGT1A9	UDP glucuronosyltransferase 1 family, polypeptide A9	54600	ENSG00000241119
209	MFAP4	microfibrillar-associated protein 4	4239	ENSG00000166482
210	RDH5	retinol dehydrogenase 5 (11-cis/9-cis)	5959	ENSG00000135437
211	VCAM1	vascular cell adhesion molecule 1	7412	ENSG00000162692
212	VIPR1	vasoactive intestinal peptide receptor 1	7433	ENSG00000114812
213	RGS16	regulator of G-protein signaling 16	6004	ENSG00000143333
214	C6	complement component 6	729	ENSG00000039537
215	F9	coagulation factor IX	2158	ENSG00000101981
216	UGT1A3	UDP glucuronosyltransferase 1 family, polypeptide A3	54659	ENSG00000243135
217	IFITM1	interferon induced transmembrane protein 1	8519	ENSG00000185885
218	EFEMP1	EGF containing fibulin-like extracellular matrix protein 1	2202	ENSG00000115380
219	ADRA1B	adrenoceptor alpha 1B	147	ENSG00000170214
220	ABCC9	ATP-binding cassette, sub-family C (CFTR/MRP), member 9	10060	ENSG00000069431
221	CA2	carbonic anhydrase II	760	ENSG00000104267
222	SERPING1	serpin peptidase inhibitor, clade G (C1 inhibitor), member 1	710	ENSG00000149131
223	BCHE	butyrylcholinesterase	590	ENSG00000114200
224	PCK1	phosphoenolpyruvate carboxykinase 1 (soluble)	5105	ENSG00000124253
225	TGFB3	transforming growth factor, beta 3	7043	ENSG00000119699
226	MT1M	metallothionein 1M	4499	ENSG00000205364
227	GDF2	growth differentiation factor 2	2658	ENSG00000128802
228	MDFIC	MyoD family inhibitor domain containing	29969	ENSG00000135272
229	ITIH4	inter-alpha-trypsin inhibitor heavy chain family, member 4	3700	ENSG00000055955
230	EDNRB	endothelin receptor type B	1910	ENSG00000136160
231	ABLIM3	actin binding LIM protein family, member 3	22885	ENSG00000173210
232	ALS2CL	ALS2 C-terminal like	259173	ENSG00000178038
233	APLNR	apelin receptor	187	NULL
234	C9	complement component 9	735	ENSG00000113600
235	TNFAIP6	tumor necrosis factor, alpha-induced protein 6	7130	ENSG00000123610
236	RTP3	receptor (chemosensory) transporter protein 3	83597	ENSG00000163825
237	APOL3	apolipoprotein L, 3	80833	ENSG00000128284
238	CST7	cystatin F (leukocystatin)	8530	ENSG00000077984
239	VNN1	vanin 1	8876	ENSG00000112299
240	TM4SF4	transmembrane 4 L six family member 4	7104	ENSG00000169903
241	CNTFR	ciliary neurotrophic factor receptor	1271	ENSG00000122756
242	ALAS2	aminolevulinate, delta-, synthase 2	212	ENSG00000158578
243	CYP8B1	cytochrome P450, family 8, subfamily B, polypeptide 1	1582	ENSG00000180432
244	FCN3	ficolin (collagen/fibrinogen domain containing) 3 (Hakata antigen)	8547	ENSG00000142748
245	MAP1LC3A	microtubule-associated protein 1 light chain 3 alpha	84557	ENSG00000101460
246	BLNK	B-cell linker	29760	ENSG00000095585
247	S100A12	S100 calcium binding protein A12	6283	ENSG00000163221
248	CLEC4M	C-type lectin domain family 4, member M	10332	ENSG00000104938
249	ADH1C	alcohol dehydrogenase 1C (class I), gamma polypeptide	126	ENSG00000248144
250	CHRNA4	cholinergic receptor, nicotinic, alpha 4 (neuronal)	1137	ENSG00000101204
251	CYP2A6	cytochrome P450, family 2, subfamily A, polypeptide 6	1548	ENSG00000255974
252	DTX1	deltex homolog 1 (Drosophila)	1840	ENSG00000135144
253	TYROBP	TYRO protein tyrosine kinase binding protein	7305	ENSG00000011600
254	GUCY1A3	guanylate cyclase 1, soluble, alpha 3	2982	ENSG00000164116
255	ESR1	estrogen receptor 1	2099	ENSG00000091831
256	CLEC3B	C-type lectin domain family 3, member B	7123	ENSG00000163815
257	MME	membrane metallo-endopeptidase	4311	ENSG00000196549
258	CLEC4E	C-type lectin domain family 4, member E	26253	ENSG00000166523
259	CD4	CD4 molecule	920	ENSG00000010610
260	COL4A2	collagen, type IV, alpha 2	1284	ENSG00000134871
261	CFH	complement factor H	3075	ENSG00000000971
262	CYP2C9	cytochrome P450, family 2, subfamily C, polypeptide 9	1559	ENSG00000138109
263	OTC	ornithine carbamoyltransferase	5009	ENSG00000036473
264	PTH1R	parathyroid hormone 1 receptor	5745	ENSG00000160801
265	HTRA1	HtrA serine peptidase 1	5654	ENSG00000166033
266	MGP	matrix Gla protein	4256	ENSG00000111341
267	PTGR1	prostaglandin reductase 1	22949	ENSG00000106853
268	FGF21	fibroblast growth factor 21	26291	ENSG00000105550
269	SAA1	serum amyloid A1	6288	ENSG00000173432
270	S1PR1	sphingosine-1-phosphate receptor 1	1901	ENSG00000170989
271	ARG1	arginase, liver	383	ENSG00000118520
272	DARC	Duffy blood group, chemokine receptor	2532	ENSG00000213088
273	PGLYRP2	peptidoglycan recognition protein 2	114770	ENSG00000161031
274	GNLY	granulysin	10578	ENSG00000115523
275	CD53	CD53 molecule	963	ENSG00000143119
276	WNT5A	wingless-type MMTV integration site family, member 5A	7474	ENSG00000114251
277	C1QB	complement component 1, q subcomponent, B chain	713	ENSG00000173369
278	MAP7	microtubule-associated protein 7	9053	ENSG00000135525
279	CD163	CD163 molecule	9332	ENSG00000177575
280	NAT2	N-acetyltransferase 2 (arylamine N-acetyltransferase)	10	ENSG00000156006
281	MT1F	metallothionein 1F	4494	ENSG00000198417
282	IGFBP3	insulin-like growth factor binding protein 3	3486	ENSG00000146674
283	TAT	tyrosine aminotransferase	6898	ENSG00000198650
284	TRPM8	transient receptor potential cation channel, subfamily M, member 8	79054	ENSG00000144481
285	BIRC3	baculoviral IAP repeat containing 3	330	ENSG00000023445
286	FPR1	formyl peptide receptor 1	2357	ENSG00000171051
287	CD14	CD14 molecule	929	ENSG00000170458
288	SOCS3	suppressor of cytokine signaling 3	9021	ENSG00000184557
289	RASGEF1B	RasGEF domain family, member 1B	153020	ENSG00000138670
290	PTGS2	prostaglandin-endoperoxide synthase 2 (prostaglandin G/H synthase and cyclooxygenase)	5743	ENSG00000073756
291	C1QA	complement component 1, q subcomponent, A chain	712	ENSG00000173372
292	GCK	glucokinase (hexokinase 4)	2645	ENSG00000106633
293	CYP1A2	cytochrome P450, family 1, subfamily A, polypeptide 2	1544	ENSG00000140505
294	PIK3C2G	phosphatidylinositol-4-phosphate 3-kinase, catalytic subunit type 2 gamma	5288	ENSG00000139144
295	GBP1	guanylate binding protein 1, interferon-inducible	2633	ENSG00000117228
296	PTGIS	prostaglandin I2 (prostacyclin) synthase	5740	ENSG00000124212
297	FLT1	fms-related tyrosine kinase 1 (vascular endothelial growth factor/vascular permeability factor receptor)	2321	ENSG00000102755
298	GADD45B	growth arrest and DNA-damage-inducible, beta	4616	ENSG00000099860
299	CXCL14	chemokine (C-X-C motif) ligand 14	9547	ENSG00000145824
300	SAA2	serum amyloid A2	6289	ENSG00000134339
301	IRF7	interferon regulatory factor 7	3665	ENSG00000185507
302	FCN1	ficolin (collagen/fibrinogen domain containing) 1	2219	ENSG00000085265
303	HAO1	hydroxyacid oxidase (glycolate oxidase) 1	54363	ENSG00000101323
304	UGT1A1	UDP glucuronosyltransferase 1 family, polypeptide A1	54658	ENSG00000241635
305	STAB2	stabilin 2	55576	ENSG00000136011
306	CYP4A11	cytochrome P450, family 4, subfamily A, polypeptide 11	1579	ENSG00000187048
307	DNAJA4	DnaJ (Hsp40) homolog, subfamily A, member 4	55466	ENSG00000140403
308	USH2A	Usher syndrome 2A (autosomal recessive, mild)	7399	ENSG00000042781
309	KLKB1	kallikrein B, plasma (Fletcher factor) 1	3818	ENSG00000164344
310	GRB14	growth factor receptor-bound protein 14	2888	ENSG00000115290
311	ANGPTL3	angiopoietin-like 3	27329	ENSG00000132855
312	SRGN	serglycin	5552	ENSG00000122862
313	RASD1	RAS, dexamethasone-induced 1	51655	ENSG00000108551
314	CXCL2	chemokine (C-X-C motif) ligand 2	2920	ENSG00000081041
315	SIRPA	signal-regulatory protein alpha	140885	ENSG00000198053
316	HBB	hemoglobin, beta	3043	ENSG00000244734
317	LECT2	leukocyte cell-derived chemotaxin 2	3950	ENSG00000145826
318	HFE2	hemochromatosis type 2 (juvenile)	148738	ENSG00000168509
319	JUNB	jun B proto-oncogene	3726	ENSG00000171223
320	UGT1A6	UDP glucuronosyltransferase 1 family, polypeptide A6	54578	ENSG00000167165
321	GREM2	gremlin 2	64388	ENSG00000180875
322	CXCL12	chemokine (C-X-C motif) ligand 12	6387	ENSG00000107562
323	GSTM1	glutathione S-transferase mu 1	2944	ENSG00000134184
324	CD44	CD44 molecule (Indian blood group)	960	ENSG00000026508
325	KCNJ8	potassium inwardly-rectifying channel, subfamily J, member 8	3764	ENSG00000121361
326	GPR88	G protein-coupled receptor 88	54112	ENSG00000181656
327	ITGA5	integrin, alpha 5 (fibronectin receptor, alpha polypeptide)	3678	ENSG00000161638
328	IL2RB	interleukin 2 receptor, beta	3560	ENSG00000100385
329	MT1G	metallothionein 1G	4495	ENSG00000125144
330	CYP2C18	cytochrome P450, family 2, subfamily C, polypeptide 18	1562	ENSG00000108242
331	GPR37	G protein-coupled receptor 37 (endothelin receptor type B-like)	2861	ENSG00000170775
332	MARCO	macrophage receptor with collagenous structure	8685	ENSG00000019169
333	THY1	Thy-1 cell surface antigen	7070	ENSG00000154096
334	RND3	Rho family GTPase 3	390	ENSG00000115963
335	FMO4	flavin containing monooxygenase 4	2329	ENSG00000076258
336	HP	haptoglobin	3240	ENSG00000257017
337	IFI16	interferon, gamma-inducible protein 16	3428	ENSG00000163565
Database:biological process Name:cellular response to chemical stimulus ID:GO:0070887
C=1547; O=130; E=52.98; R=2.45; rawP=3.34e-23; adjP=1.55e-20
Index	Gene Symbol	Gene Name	EntrezGene	Ensembl
1	SIGIRR	single immunoglobulin and toll-interleukin 1 receptor (TIR) domain	59307	ENSG00000185187
2	ACSL1	acyl-CoA synthetase long-chain family member 1	2180	ENSG00000151726
3	CCL19	chemokine (C-C motif) ligand 19	6363	ENSG00000172724
4	IL15RA	interleukin 15 receptor, alpha	3601	ENSG00000134470
5	CCL2	chemokine (C-C motif) ligand 2	6347	ENSG00000108691
6	KDR	kinase insert domain receptor (a type III receptor tyrosine kinase)	3791	ENSG00000128052
7	AQP1	aquaporin 1 (Colton blood group)	358	ENSG00000240583
8	CALCA	calcitonin-related polypeptide alpha	796	ENSG00000110680
9	ASS1	argininosuccinate synthase 1	445	ENSG00000130707
10	S100A8	S100 calcium binding protein A8	6279	ENSG00000143546
11	AQP9	aquaporin 9	366	ENSG00000103569
12	ADH1B	alcohol dehydrogenase 1B (class I), beta polypeptide	125	ENSG00000196616
13	MT1E	metallothionein 1E	4493	ENSG00000169715
14	CRHBP	corticotropin releasing hormone binding protein	1393	ENSG00000145708
15	DBH	dopamine beta-hydroxylase (dopamine beta-monooxygenase)	1621	ENSG00000123454
16	ECM1	extracellular matrix protein 1	1893	ENSG00000143369
17	CUX2	cut-like homeobox 2	23316	ENSG00000111249
18	GCGR	glucagon receptor	2642	ENSG00000215644
19	HRG	histidine-rich glycoprotein	3273	ENSG00000113905
20	CYP1B1	cytochrome P450, family 1, subfamily B, polypeptide 1	1545	ENSG00000138061
21	DERL3	derlin 3	91319	ENSG00000099958
22	MT1A	metallothionein 1A	4489	ENSG00000205362
23	TMEM204	transmembrane protein 204	79652	ENSG00000131634
24	UGT1A5	UDP glucuronosyltransferase 1 family, polypeptide A5	54579	ENSG00000240224
25	AGPAT2	1-acylglycerol-3-phosphate O-acyltransferase 2 (lysophosphatidic acid acyltransferase, beta)	10555	ENSG00000169692
26	UGT1A9	UDP glucuronosyltransferase 1 family, polypeptide A9	54600	ENSG00000241119
27	HBA2	hemoglobin, alpha 2	3040	ENSG00000188536
28	FBP1	fructose-1,6-bisphosphatase 1	2203	ENSG00000165140
29	CYP3A5	cytochrome P450, family 3, subfamily A, polypeptide 5	1577	ENSG00000106258
30	VCAM1	vascular cell adhesion molecule 1	7412	ENSG00000162692
31	LBP	lipopolysaccharide binding protein	3929	ENSG00000129988
32	CHI3L1	chitinase 3-like 1 (cartilage glycoprotein-39)	1116	ENSG00000133048
33	CXCR7	chemokine (C-X-C motif) receptor 7	57007	ENSG00000144476
34	CYP2J2	cytochrome P450, family 2, subfamily J, polypeptide 2	1573	ENSG00000134716
35	PID1	phosphotyrosine interaction domain containing 1	55022	ENSG00000153823
36	MT1X	metallothionein 1X	4501	ENSG00000187193
37	COL3A1	collagen, type III, alpha 1	1281	ENSG00000168542
38	IFITM1	interferon induced transmembrane protein 1	8519	ENSG00000185885
39	UGT1A3	UDP glucuronosyltransferase 1 family, polypeptide A3	54659	ENSG00000243135
40	TSPO	translocator protein (18kDa)	706	ENSG00000100300
41	MT1M	metallothionein 1M	4499	ENSG00000205364
42	TGFB3	transforming growth factor, beta 3	7043	ENSG00000119699
43	CCL21	chemokine (C-C motif) ligand 21	6366	ENSG00000137077
44	EDNRB	endothelin receptor type B	1910	ENSG00000136160
45	INHBA	inhibin, beta A	3624	ENSG00000122641
46	FMO3	flavin containing monooxygenase 3	2328	ENSG00000007933
47	ADH1A	alcohol dehydrogenase 1A (class I), alpha polypeptide	124	ENSG00000187758
48	MT1H	metallothionein 1H	4496	ENSG00000205358
49	CYP2D6	cytochrome P450, family 2, subfamily D, polypeptide 6	1565	ENSG00000100197
50	UGT1A4	UDP glucuronosyltransferase 1 family, polypeptide A4	54657	ENSG00000244474
51	CYP2C8	cytochrome P450, family 2, subfamily C, polypeptide 8	1558	ENSG00000138115
52	HMGCS2	3-hydroxy-3-methylglutaryl-CoA synthase 2 (mitochondrial)	3158	ENSG00000134240
53	CNTFR	ciliary neurotrophic factor receptor	1271	ENSG00000122756
54	CYP8B1	cytochrome P450, family 8, subfamily B, polypeptide 1	1582	ENSG00000180432
55	UGT1A7	UDP glucuronosyltransferase 1 family, polypeptide A7	54577	ENSG00000244122
56	S100A12	S100 calcium binding protein A12	6283	ENSG00000163221
57	ADH1C	alcohol dehydrogenase 1C (class I), gamma polypeptide	126	ENSG00000248144
58	GLYAT	glycine-N-acyltransferase	10249	ENSG00000149124
59	CYP2A6	cytochrome P450, family 2, subfamily A, polypeptide 6	1548	ENSG00000255974
60	IGFBP5	insulin-like growth factor binding protein 5	3488	ENSG00000115461
61	COL1A2	collagen, type I, alpha 2	1278	ENSG00000164692
62	MAP3K5	mitogen-activated protein kinase kinase kinase 5	4217	ENSG00000197442
63	ESR1	estrogen receptor 1	2099	ENSG00000091831
64	CLEC3B	C-type lectin domain family 3, member B	7123	ENSG00000163815
65	MME	membrane metallo-endopeptidase	4311	ENSG00000196549
66	XDH	xanthine dehydrogenase	7498	ENSG00000158125
67	GNG11	guanine nucleotide binding protein (G protein), gamma 11	2791	ENSG00000127920
68	PAPSS2	3'-phosphoadenosine 5'-phosphosulfate synthase 2	9060	ENSG00000198682
69	CYP2C9	cytochrome P450, family 2, subfamily C, polypeptide 9	1559	ENSG00000138109
70	COL4A2	collagen, type IV, alpha 2	1284	ENSG00000134871
71	CYP2B6	cytochrome P450, family 2, subfamily B, polypeptide 6	1555	ENSG00000197408
72	FGF21	fibroblast growth factor 21	26291	ENSG00000105550
73	SAA1	serum amyloid A1	6288	ENSG00000173432
74	ARG1	arginase, liver	383	ENSG00000118520
75	CYP39A1	cytochrome P450, family 39, subfamily A, polypeptide 1	51302	ENSG00000146233
76	DARC	Duffy blood group, chemokine receptor	2532	ENSG00000213088
77	GSTA2	glutathione S-transferase alpha 2	2939	ENSG00000244067
78	WNT5A	wingless-type MMTV integration site family, member 5A	7474	ENSG00000114251
79	PLP2	proteolipid protein 2 (colonic epithelium-enriched)	5355	ENSG00000102007
80	COL4A1	collagen, type IV, alpha 1	1282	ENSG00000187498
81	NAT2	N-acetyltransferase 2 (arylamine N-acetyltransferase)	10	ENSG00000156006
82	MT1F	metallothionein 1F	4494	ENSG00000198417
83	COL1A1	collagen, type I, alpha 1	1277	ENSG00000108821
84	IRF6	interferon regulatory factor 6	3664	ENSG00000117595
85	CYP2E1	cytochrome P450, family 2, subfamily E, polypeptide 1	1571	ENSG00000130649
86	SOCS3	suppressor of cytokine signaling 3	9021	ENSG00000184557
87	IRS2	insulin receptor substrate 2	8660	ENSG00000185950
88	CXCL10	chemokine (C-X-C motif) ligand 10	3627	ENSG00000169245
89	PTGS2	prostaglandin-endoperoxide synthase 2 (prostaglandin G/H synthase and cyclooxygenase)	5743	ENSG00000073756
90	GCK	glucokinase (hexokinase 4)	2645	ENSG00000106633
91	CYP1A2	cytochrome P450, family 1, subfamily A, polypeptide 2	1544	ENSG00000140505
92	PTGIS	prostaglandin I2 (prostacyclin) synthase	5740	ENSG00000124212
93	GBP1	guanylate binding protein 1, interferon-inducible	2633	ENSG00000117228
94	FLT1	fms-related tyrosine kinase 1 (vascular endothelial growth factor/vascular permeability factor receptor)	2321	ENSG00000102755
95	IRF7	interferon regulatory factor 7	3665	ENSG00000185507
96	IL1RL1	interleukin 1 receptor-like 1	9173	ENSG00000115602
97	ALDOB	aldolase B, fructose-bisphosphate	229	ENSG00000136872
98	UGT1A1	UDP glucuronosyltransferase 1 family, polypeptide A1	54658	ENSG00000241635
99	NNMT	nicotinamide N-methyltransferase	4837	ENSG00000166741
100	CYP4A11	cytochrome P450, family 4, subfamily A, polypeptide 11	1579	ENSG00000187048
101	GRB14	growth factor receptor-bound protein 14	2888	ENSG00000115290
102	GAS6	growth arrest-specific 6	2621	ENSG00000183087
103	GSTP1	glutathione S-transferase pi 1	2950	ENSG00000084207
104	ETS1	v-ets erythroblastosis virus E26 oncogene homolog 1 (avian)	2113	ENSG00000134954
105	CSF2RB	colony stimulating factor 2 receptor, beta, low-affinity (granulocyte-macrophage)	1439	ENSG00000100368
106	HBB	hemoglobin, beta	3043	ENSG00000244734
107	GHR	growth hormone receptor	2690	ENSG00000112964
108	JUNB	jun B proto-oncogene	3726	ENSG00000171223
109	UGT1A6	UDP glucuronosyltransferase 1 family, polypeptide A6	54578	ENSG00000167165
110	UGT1A8	UDP glucuronosyltransferase 1 family, polypeptide A8	54576	ENSG00000242366
111	CXCL12	chemokine (C-X-C motif) ligand 12	6387	ENSG00000107562
112	CD44	CD44 molecule (Indian blood group)	960	ENSG00000026508
113	GSTM1	glutathione S-transferase mu 1	2944	ENSG00000134184
114	S100A9	S100 calcium binding protein A9	6280	ENSG00000163220
115	VEGFC	vascular endothelial growth factor C	7424	ENSG00000150630
116	MT2A	metallothionein 2A	4502	ENSG00000125148
117	ITGA5	integrin, alpha 5 (fibronectin receptor, alpha polypeptide)	3678	ENSG00000161638
118	IL2RB	interleukin 2 receptor, beta	3560	ENSG00000100385
119	MT1G	metallothionein 1G	4495	ENSG00000125144
120	CYP3A4	cytochrome P450, family 3, subfamily A, polypeptide 4	1576	ENSG00000160868
121	CYP2C18	cytochrome P450, family 2, subfamily C, polypeptide 18	1562	ENSG00000108242
122	ANXA1	annexin A1	301	ENSG00000135046
123	PTPRC	protein tyrosine phosphatase, receptor type, C	5788	ENSG00000081237
124	PXDN	peroxidasin homolog (Drosophila)	7837	ENSG00000130508
125	ACVRL1	activin A receptor type II-like 1	94	ENSG00000139567
126	FMO4	flavin containing monooxygenase 4	2329	ENSG00000076258
127	IL6	interleukin 6 (interferon, beta 2)	3569	ENSG00000136244
128	HP	haptoglobin	3240	ENSG00000257017
129	IRF8	interferon regulatory factor 8	3394	ENSG00000140968
130	HPX	hemopexin	3263	ENSG00000110169
Database:biological process Name:small molecule metabolic process ID:GO:0044281
C=2515; O=168; E=86.13; R=1.95; rawP=1.31e-19; adjP=5.20e-17
Index	Gene Symbol	Gene Name	EntrezGene	Ensembl
1	ACSL1	acyl-CoA synthetase long-chain family member 1	2180	ENSG00000151726
2	CCL19	chemokine (C-C motif) ligand 19	6363	ENSG00000172724
3	UROC1	urocanate hydratase 1	131669	ENSG00000159650
4	ABCB11	ATP-binding cassette, sub-family B (MDR/TAP), member 11	8647	ENSG00000073734
5	SLCO1B1	solute carrier organic anion transporter family, member 1B1	10599	ENSG00000134538
6	AQP1	aquaporin 1 (Colton blood group)	358	ENSG00000240583
7	CALCA	calcitonin-related polypeptide alpha	796	ENSG00000110680
8	ASS1	argininosuccinate synthase 1	445	ENSG00000130707
9	PLA2G16	phospholipase A2, group XVI	11145	ENSG00000176485
10	SEPT4	septin 4	5414	ENSG00000108387
11	ADH1B	alcohol dehydrogenase 1B (class I), beta polypeptide	125	ENSG00000196616
12	VNN3	vanin 3	55350	NULL
13	CHST2	carbohydrate (N-acetylglucosamine-6-O) sulfotransferase 2	9435	ENSG00000175040
14	DBH	dopamine beta-hydroxylase (dopamine beta-monooxygenase)	1621	ENSG00000123454
15	TYMP	thymidine phosphorylase	1890	ENSG00000025708
16	GCGR	glucagon receptor	2642	ENSG00000215644
17	IGF1	insulin-like growth factor 1 (somatomedin C)	3479	ENSG00000017427
18	DAO	D-amino-acid oxidase	1610	ENSG00000110887
19	RGS5	regulator of G-protein signaling 5	8490	ENSG00000143248
20	ME1	malic enzyme 1, NADP(+)-dependent, cytosolic	4199	ENSG00000065833
21	BGN	biglycan	633	ENSG00000182492
22	SLC27A5	solute carrier family 27 (fatty acid transporter), member 5	10998	ENSG00000083807
23	ASPG	asparaginase homolog (S. cerevisiae)	374569	ENSG00000166183
24	CYP1B1	cytochrome P450, family 1, subfamily B, polypeptide 1	1545	ENSG00000138061
25	LUM	lumican	4060	ENSG00000139329
26	LRRK2	leucine-rich repeat kinase 2	120892	ENSG00000188906
27	NAPRT1	nicotinate phosphoribosyltransferase domain containing 1	93100	ENSG00000147813
28	PON1	paraoxonase 1	5444	ENSG00000005421
29	PRELP	proline/arginine-rich end leucine-rich repeat protein	5549	ENSG00000188783
30	GBA3	glucosidase, beta, acid 3 (cytosolic)	57733	ENSG00000249948
31	SEC14L2	SEC14-like 2 (S. cerevisiae)	23541	ENSG00000100003
32	OSBPL1A	oxysterol binding protein-like 1A	114876	ENSG00000141447
33	INSIG1	insulin induced gene 1	3638	ENSG00000186480
34	AGPAT2	1-acylglycerol-3-phosphate O-acyltransferase 2 (lysophosphatidic acid acyltransferase, beta)	10555	ENSG00000169692
35	UGT1A9	UDP glucuronosyltransferase 1 family, polypeptide A9	54600	ENSG00000241119
36	HBA2	hemoglobin, alpha 2	3040	ENSG00000188536
37	FBP1	fructose-1,6-bisphosphatase 1	2203	ENSG00000165140
38	RDH5	retinol dehydrogenase 5 (11-cis/9-cis)	5959	ENSG00000135437
39	ASPDH	aspartate dehydrogenase domain containing	554235	ENSG00000204653
40	CYP3A5	cytochrome P450, family 3, subfamily A, polypeptide 5	1577	ENSG00000106258
41	RGS16	regulator of G-protein signaling 16	6004	ENSG00000143333
42	CYP2J2	cytochrome P450, family 2, subfamily J, polypeptide 2	1573	ENSG00000134716
43	UGT1A10	UDP glucuronosyltransferase 1 family, polypeptide A10	54575	ENSG00000242515
44	PID1	phosphotyrosine interaction domain containing 1	55022	ENSG00000153823
45	UGT1A3	UDP glucuronosyltransferase 1 family, polypeptide A3	54659	ENSG00000243135
46	ALDH8A1	aldehyde dehydrogenase 8 family, member A1	64577	ENSG00000118514
47	IDO2	indoleamine 2,3-dioxygenase 2	169355	ENSG00000188676
48	CA2	carbonic anhydrase II	760	ENSG00000104267
49	IYD	iodotyrosine deiodinase	389434	ENSG00000009765
50	BCHE	butyrylcholinesterase	590	ENSG00000114200
51	LPA	lipoprotein, Lp(a)	4018	ENSG00000198670
52	AGXT2	alanine--glyoxylate aminotransferase 2	64902	ENSG00000113492
53	PCK1	phosphoenolpyruvate carboxykinase 1 (soluble)	5105	ENSG00000124253
54	CCL21	chemokine (C-C motif) ligand 21	6366	ENSG00000137077
55	EDNRB	endothelin receptor type B	1910	ENSG00000136160
56	APOF	apolipoprotein F	319	ENSG00000175336
57	THNSL2	threonine synthase-like 2 (S. cerevisiae)	55258	ENSG00000144115
58	PLIN1	perilipin 1	5346	ENSG00000166819
59	FMO3	flavin containing monooxygenase 3	2328	ENSG00000007933
60	ADH1A	alcohol dehydrogenase 1A (class I), alpha polypeptide	124	ENSG00000187758
61	PRODH	proline dehydrogenase (oxidase) 1	5625	ENSG00000100033
62	CYP2D6	cytochrome P450, family 2, subfamily D, polypeptide 6	1565	ENSG00000100197
63	UGT1A4	UDP glucuronosyltransferase 1 family, polypeptide A4	54657	ENSG00000244474
64	CYP2C8	cytochrome P450, family 2, subfamily C, polypeptide 8	1558	ENSG00000138115
65	SLCO1B3	solute carrier organic anion transporter family, member 1B3	28234	ENSG00000111700 ENSG00000257046
66	VNN1	vanin 1	8876	ENSG00000112299
67	ACMSD	aminocarboxymuconate semialdehyde decarboxylase	130013	ENSG00000153086
68	PLA1A	phospholipase A1 member A	51365	ENSG00000144837
69	HMGCS2	3-hydroxy-3-methylglutaryl-CoA synthase 2 (mitochondrial)	3158	ENSG00000134240
70	ALAS2	aminolevulinate, delta-, synthase 2	212	ENSG00000158578
71	CYP8B1	cytochrome P450, family 8, subfamily B, polypeptide 1	1582	ENSG00000180432
72	UGT1A7	UDP glucuronosyltransferase 1 family, polypeptide A7	54577	ENSG00000244122
73	ADRB2	adrenoceptor beta 2, surface	154	ENSG00000169252
74	GYS2	glycogen synthase 2 (liver)	2998	ENSG00000111713
75	BBOX1	butyrobetaine (gamma), 2-oxoglutarate dioxygenase (gamma-butyrobetaine hydroxylase) 1	8424	ENSG00000129151
76	ANGPTL4	angiopoietin-like 4	51129	ENSG00000167772
77	GC	group-specific component (vitamin D binding protein)	2638	ENSG00000145321
78	ADH1C	alcohol dehydrogenase 1C (class I), gamma polypeptide	126	ENSG00000248144
79	PLA2G2A	phospholipase A2, group IIA (platelets, synovial fluid)	5320	ENSG00000188257
80	GPT	glutamic-pyruvate transaminase (alanine aminotransferase)	2875	ENSG00000167701
81	FOLH1	folate hydrolase (prostate-specific membrane antigen) 1	2346	ENSG00000086205
82	GLYAT	glycine-N-acyltransferase	10249	ENSG00000149124
83	CYP2A6	cytochrome P450, family 2, subfamily A, polypeptide 6	1548	ENSG00000255974
84	GUCY1A3	guanylate cyclase 1, soluble, alpha 3	2982	ENSG00000164116
85	MME	membrane metallo-endopeptidase	4311	ENSG00000196549
86	XDH	xanthine dehydrogenase	7498	ENSG00000158125
87	DCN	decorin	1634	ENSG00000011465
88	ACADL	acyl-CoA dehydrogenase, long chain	33	ENSG00000115361
89	SDSL	serine dehydratase-like	113675	ENSG00000139410
90	CYP2C9	cytochrome P450, family 2, subfamily C, polypeptide 9	1559	ENSG00000138109
91	OTC	ornithine carbamoyltransferase	5009	ENSG00000036473
92	GNG11	guanine nucleotide binding protein (G protein), gamma 11	2791	ENSG00000127920
93	PAPSS2	3'-phosphoadenosine 5'-phosphosulfate synthase 2	9060	ENSG00000198682
94	PTH1R	parathyroid hormone 1 receptor	5745	ENSG00000160801
95	RHOD	ras homolog family member D	29984	ENSG00000173156
96	AGMO	alkylglycerol monooxygenase	392636	ENSG00000187546
97	GNMT	glycine N-methyltransferase	27232	ENSG00000124713
98	PDK4	pyruvate dehydrogenase kinase, isozyme 4	5166	ENSG00000004799
99	CYP2B6	cytochrome P450, family 2, subfamily B, polypeptide 6	1555	ENSG00000197408
100	S1PR1	sphingosine-1-phosphate receptor 1	1901	ENSG00000170989
101	ARG1	arginase, liver	383	ENSG00000118520
102	CYP39A1	cytochrome P450, family 39, subfamily A, polypeptide 1	51302	ENSG00000146233
103	WNT5A	wingless-type MMTV integration site family, member 5A	7474	ENSG00000114251
104	GSTA2	glutathione S-transferase alpha 2	2939	ENSG00000244067
105	PLEK	pleckstrin	5341	ENSG00000115956
106	SLC19A3	solute carrier family 19, member 3	80704	ENSG00000135917
107	KMO	kynurenine 3-monooxygenase (kynurenine 3-hydroxylase)	8564	ENSG00000117009
108	ACOT4	acyl-CoA thioesterase 4	122970	ENSG00000177465
109	SLC10A1	solute carrier family 10 (sodium/bile acid cotransporter family), member 1	6554	ENSG00000100652
110	MGLL	monoglyceride lipase	11343	ENSG00000074416
111	NAT2	N-acetyltransferase 2 (arylamine N-acetyltransferase)	10	ENSG00000156006
112	GATM	glycine amidinotransferase (L-arginine:glycine amidinotransferase)	2628	ENSG00000171766
113	SLC22A1	solute carrier family 22 (organic cation transporter), member 1	6580	ENSG00000175003
114	TAT	tyrosine aminotransferase	6898	ENSG00000198650
115	AGXT	alanine-glyoxylate aminotransferase	189	ENSG00000172482
116	ACSM5	acyl-CoA synthetase medium-chain family member 5	54988	ENSG00000183549
117	SLC17A3	solute carrier family 17 (sodium phosphate), member 3	10786	ENSG00000124564
118	AGXT2L1	alanine-glyoxylate aminotransferase 2-like 1	64850	ENSG00000164089
119	ATL3	atlastin GTPase 3	25923	ENSG00000184743
120	CYP2E1	cytochrome P450, family 2, subfamily E, polypeptide 1	1571	ENSG00000130649
121	IRS2	insulin receptor substrate 2	8660	ENSG00000185950
122	PTGS2	prostaglandin-endoperoxide synthase 2 (prostaglandin G/H synthase and cyclooxygenase)	5743	ENSG00000073756
123	GCK	glucokinase (hexokinase 4)	2645	ENSG00000106633
124	CYP1A2	cytochrome P450, family 1, subfamily A, polypeptide 2	1544	ENSG00000140505
125	SDS	serine dehydratase	10993	ENSG00000135094
126	PIK3C2G	phosphatidylinositol-4-phosphate 3-kinase, catalytic subunit type 2 gamma	5288	ENSG00000139144
127	TDO2	tryptophan 2,3-dioxygenase	6999	ENSG00000151790
128	PTGIS	prostaglandin I2 (prostacyclin) synthase	5740	ENSG00000124212
129	G0S2	G0/G1switch 2	50486	ENSG00000123689
130	HPGD	hydroxyprostaglandin dehydrogenase 15-(NAD)	3248	ENSG00000164120
131	ALDOB	aldolase B, fructose-bisphosphate	229	ENSG00000136872
132	HAO1	hydroxyacid oxidase (glycolate oxidase) 1	54363	ENSG00000101323
133	UGT1A1	UDP glucuronosyltransferase 1 family, polypeptide A1	54658	ENSG00000241635
134	BIN1	bridging integrator 1	274	ENSG00000136717
135	STAB2	stabilin 2	55576	ENSG00000136011
136	CYP4A11	cytochrome P450, family 4, subfamily A, polypeptide 11	1579	ENSG00000187048
137	NNMT	nicotinamide N-methyltransferase	4837	ENSG00000166741
138	ANGPTL3	angiopoietin-like 3	27329	ENSG00000132855
139	SRD5A2	steroid-5-alpha-reductase, alpha polypeptide 2 (3-oxo-5 alpha-steroid delta 4-dehydrogenase alpha 2)	6716	NULL
140	BHMT	betaine--homocysteine S-methyltransferase	635	ENSG00000145692
141	RAMP1	receptor (G protein-coupled) activity modifying protein 1	10267	ENSG00000132329
142	GSTP1	glutathione S-transferase pi 1	2950	ENSG00000084207
143	BAAT	bile acid CoA: amino acid N-acyltransferase (glycine N-choloyltransferase)	570	ENSG00000136881
144	ADHFE1	alcohol dehydrogenase, iron containing, 1	137872	ENSG00000147576
145	RND1	Rho family GTPase 1	27289	ENSG00000172602
146	HBB	hemoglobin, beta	3043	ENSG00000244734
147	ACOT12	acyl-CoA thioesterase 12	134526	ENSG00000172497
148	HSD11B1	hydroxysteroid (11-beta) dehydrogenase 1	3290	ENSG00000117594
149	GHR	growth hormone receptor	2690	ENSG00000112964
150	UGT1A6	UDP glucuronosyltransferase 1 family, polypeptide A6	54578	ENSG00000167165
151	BCO2	beta-carotene oxygenase 2	83875	ENSG00000197580
152	UGT1A8	UDP glucuronosyltransferase 1 family, polypeptide A8	54576	ENSG00000242366
153	GSTM1	glutathione S-transferase mu 1	2944	ENSG00000134184
154	CD44	CD44 molecule (Indian blood group)	960	ENSG00000026508
155	TTPA	tocopherol (alpha) transfer protein	7274	ENSG00000137561
156	LDHB	lactate dehydrogenase B	3945	ENSG00000111716
157	GALC	galactosylceramidase	2581	ENSG00000054983
158	UPB1	ureidopropionase, beta	51733	ENSG00000100024
159	DPYS	dihydropyrimidinase	1807	ENSG00000147647
160	CYP2C18	cytochrome P450, family 2, subfamily C, polypeptide 18	1562	ENSG00000108242
161	CYP3A4	cytochrome P450, family 3, subfamily A, polypeptide 4	1576	ENSG00000160868
162	ANXA1	annexin A1	301	ENSG00000135046
163	THY1	Thy-1 cell surface antigen	7070	ENSG00000154096
164	RND3	Rho family GTPase 3	390	ENSG00000115963
165	IL6	interleukin 6 (interferon, beta 2)	3569	ENSG00000136244
166	GNAO1	guanine nucleotide binding protein (G protein), alpha activating activity polypeptide O	2775	ENSG00000087258
167	HAO2	hydroxyacid oxidase 2 (long chain)	51179	ENSG00000116882
168	ACSM2A	acyl-CoA synthetase medium-chain family member 2A	123876	ENSG00000183747
Database:biological process Name:defense response ID:GO:0006952
C=1107; O=99; E=37.91; R=2.61; rawP=2.63e-19; adjP=9.13e-17
Index	Gene Symbol	Gene Name	EntrezGene	Ensembl
1	SIGIRR	single immunoglobulin and toll-interleukin 1 receptor (TIR) domain	59307	ENSG00000185187
2	CD4	CD4 molecule	920	ENSG00000010610
3	CFH	complement factor H	3075	ENSG00000000971
4	CCL19	chemokine (C-C motif) ligand 19	6363	ENSG00000172724
5	CCL2	chemokine (C-C motif) ligand 2	6347	ENSG00000108691
6	CALCA	calcitonin-related polypeptide alpha	796	ENSG00000110680
7	ASS1	argininosuccinate synthase 1	445	ENSG00000130707
8	KNG1	kininogen 1	3827	ENSG00000113889
9	S100A8	S100 calcium binding protein A8	6279	ENSG00000143546
10	STAB1	stabilin 1	23166	ENSG00000010327
11	ORM1	orosomucoid 1	5004	ENSG00000229314
12	SAA1	serum amyloid A1	6288	ENSG00000173432
13	CD1D	CD1d molecule	912	ENSG00000158473
14	DARC	Duffy blood group, chemokine receptor	2532	ENSG00000213088
15	C7	complement component 7	730	ENSG00000112936
16	PGLYRP2	peptidoglycan recognition protein 2	114770	ENSG00000161031
17	CHST2	carbohydrate (N-acetylglucosamine-6-O) sulfotransferase 2	9435	ENSG00000175040
18	GNLY	granulysin	10578	ENSG00000115523
19	WNT5A	wingless-type MMTV integration site family, member 5A	7474	ENSG00000114251
20	CRHBP	corticotropin releasing hormone binding protein	1393	ENSG00000145708
21	C1QB	complement component 1, q subcomponent, B chain	713	ENSG00000173369
22	IL33	interleukin 33	90865	ENSG00000137033
23	ECM1	extracellular matrix protein 1	1893	ENSG00000143369
24	C1QC	complement component 1, q subcomponent, C chain	714	ENSG00000159189
25	CD163	CD163 molecule	9332	ENSG00000177575
26	HRG	histidine-rich glycoprotein	3273	ENSG00000113905
27	MGLL	monoglyceride lipase	11343	ENSG00000074416
28	CRP	C-reactive protein, pentraxin-related	1401	ENSG00000132693
29	CYBB	cytochrome b-245, beta polypeptide	1536	ENSG00000165168
30	BIRC3	baculoviral IAP repeat containing 3	330	ENSG00000023445
31	SELE	selectin E	6401	ENSG00000007908
32	HIST1H2BK	histone cluster 1, H2bk	85236	ENSG00000197903
33	CD14	CD14 molecule	929	ENSG00000170458
34	F12	coagulation factor XII (Hageman factor)	2161	ENSG00000131187
35	GIMAP5	GTPase, IMAP family member 5	55340	ENSG00000196329
36	IRF6	interferon regulatory factor 6	3664	ENSG00000117595
37	APCS	amyloid P component, serum	325	ENSG00000132703
38	SOCS3	suppressor of cytokine signaling 3	9021	ENSG00000184557
39	PTGS2	prostaglandin-endoperoxide synthase 2 (prostaglandin G/H synthase and cyclooxygenase)	5743	ENSG00000073756
40	CXCL10	chemokine (C-X-C motif) ligand 10	3627	ENSG00000169245
41	C1QA	complement component 1, q subcomponent, A chain	712	ENSG00000173372
42	NUPR1	nuclear protein, transcriptional regulator, 1	26471	ENSG00000176046
43	GBP1	guanylate binding protein 1, interferon-inducible	2633	ENSG00000117228
44	PTGIS	prostaglandin I2 (prostacyclin) synthase	5740	ENSG00000124212
45	C8A	complement component 8, alpha polypeptide	731	ENSG00000157131
46	SAA2	serum amyloid A2	6289	ENSG00000134339
47	IRF7	interferon regulatory factor 7	3665	ENSG00000185507
48	FCN1	ficolin (collagen/fibrinogen domain containing) 1	2219	ENSG00000085265
49	VCAM1	vascular cell adhesion molecule 1	7412	ENSG00000162692
50	LBP	lipopolysaccharide binding protein	3929	ENSG00000129988
51	IL1RL1	interleukin 1 receptor-like 1	9173	ENSG00000115602
52	CHI3L1	chitinase 3-like 1 (cartilage glycoprotein-39)	1116	ENSG00000133048
53	STAB2	stabilin 2	55576	ENSG00000136011
54	KLKB1	kallikrein B, plasma (Fletcher factor) 1	3818	ENSG00000164344
55	C6	complement component 6	729	ENSG00000039537
56	CXCL2	chemokine (C-X-C motif) ligand 2	2920	ENSG00000081041
57	GSTP1	glutathione S-transferase pi 1	2950	ENSG00000084207
58	IFITM1	interferon induced transmembrane protein 1	8519	ENSG00000185885
59	C8B	complement component 8, beta polypeptide	732	ENSG00000021852
60	CFHR5	complement factor H-related 5	81494	ENSG00000134389
61	ABCC9	ATP-binding cassette, sub-family C (CFTR/MRP), member 9	10060	ENSG00000069431
62	SERPING1	serpin peptidase inhibitor, clade G (C1 inhibitor), member 1	710	ENSG00000149131
63	CCL21	chemokine (C-C motif) ligand 21	6366	ENSG00000137077
64	CLEC1B	C-type lectin domain family 1, member B	51266	ENSG00000165682
65	ITIH4	inter-alpha-trypsin inhibitor heavy chain family, member 4	3700	ENSG00000055955
66	CD44	CD44 molecule (Indian blood group)	960	ENSG00000026508
67	S100A9	S100 calcium binding protein A9	6280	ENSG00000163220
68	INHBA	inhibin, beta A	3624	ENSG00000122641
69	C9	complement component 9	735	ENSG00000113600
70	TNFAIP6	tumor necrosis factor, alpha-induced protein 6	7130	ENSG00000123610
71	CD48	CD48 molecule	962	ENSG00000117091
72	MT2A	metallothionein 2A	4502	ENSG00000125148
73	APOL3	apolipoprotein L, 3	80833	ENSG00000128284
74	KCNJ8	potassium inwardly-rectifying channel, subfamily J, member 8	3764	ENSG00000121361
75	VNN1	vanin 1	8876	ENSG00000112299
76	GBP3	guanylate binding protein 3	2635	ENSG00000117226
77	C1R	complement component 1, r subcomponent	715	ENSG00000159403
78	ADRB2	adrenoceptor beta 2, surface	154	ENSG00000169252
79	FCN3	ficolin (collagen/fibrinogen domain containing) 3 (Hakata antigen)	8547	ENSG00000142748
80	DEFB1	defensin, beta 1	1672	ENSG00000164825
81	BLNK	B-cell linker	29760	ENSG00000095585
82	S100A12	S100 calcium binding protein A12	6283	ENSG00000163221
83	CLEC4M	C-type lectin domain family 4, member M	10332	ENSG00000104938
84	PLA2G2A	phospholipase A2, group IIA (platelets, synovial fluid)	5320	ENSG00000188257
85	ANXA1	annexin A1	301	ENSG00000135046
86	MARCO	macrophage receptor with collagenous structure	8685	ENSG00000019169
87	C8G	complement component 8, gamma polypeptide	733	ENSG00000176919
88	PTPRC	protein tyrosine phosphatase, receptor type, C	5788	ENSG00000081237
89	TNFRSF1B	tumor necrosis factor receptor superfamily, member 1B	7133	ENSG00000028137
90	FGR	Gardner-Rasheed feline sarcoma viral (v-fgr) oncogene homolog	2268	ENSG00000000938
91	IL6	interleukin 6 (interferon, beta 2)	3569	ENSG00000136244
92	HP	haptoglobin	3240	ENSG00000257017
93	C1S	complement component 1, s subcomponent	716	ENSG00000182326
94	TYROBP	TYRO protein tyrosine kinase binding protein	7305	ENSG00000011600
95	IRF8	interferon regulatory factor 8	3394	ENSG00000140968
96	MAP3K5	mitogen-activated protein kinase kinase kinase 5	4217	ENSG00000197442
97	HPX	hemopexin	3263	ENSG00000110169
98	IFI16	interferon, gamma-inducible protein 16	3428	ENSG00000163565
99	FCN2	ficolin (collagen/fibrinogen domain containing lectin) 2 (hucolin)	2220	ENSG00000160339
Database:biological process Name:monocarboxylic acid metabolic process ID:GO:0032787
C=406; O=55; E=13.90; R=3.96; rawP=1.29e-18; adjP=3.98e-16
Index	Gene Symbol	Gene Name	EntrezGene	Ensembl
1	UGT1A1	UDP glucuronosyltransferase 1 family, polypeptide A1	54658	ENSG00000241635
2	DCN	decorin	1634	ENSG00000011465
3	ACADL	acyl-CoA dehydrogenase, long chain	33	ENSG00000115361
4	CYP4A11	cytochrome P450, family 4, subfamily A, polypeptide 11	1579	ENSG00000187048
5	ACSL1	acyl-CoA synthetase long-chain family member 1	2180	ENSG00000151726
6	CYP2C9	cytochrome P450, family 2, subfamily C, polypeptide 9	1559	ENSG00000138109
7	UROC1	urocanate hydratase 1	131669	ENSG00000159650
8	ANGPTL3	angiopoietin-like 3	27329	ENSG00000132855
9	UGT1A10	UDP glucuronosyltransferase 1 family, polypeptide A10	54575	ENSG00000242515
10	CYP2J2	cytochrome P450, family 2, subfamily J, polypeptide 2	1573	ENSG00000134716
11	AGMO	alkylglycerol monooxygenase	392636	ENSG00000187546
12	GNMT	glycine N-methyltransferase	27232	ENSG00000124713
13	PDK4	pyruvate dehydrogenase kinase, isozyme 4	5166	ENSG00000004799
14	ABCB11	ATP-binding cassette, sub-family B (MDR/TAP), member 11	8647	ENSG00000073734
15	SLCO1B1	solute carrier organic anion transporter family, member 1B1	10599	ENSG00000134538
16	BHMT	betaine--homocysteine S-methyltransferase	635	ENSG00000145692
17	BAAT	bile acid CoA: amino acid N-acyltransferase (glycine N-choloyltransferase)	570	ENSG00000136881
18	CYP39A1	cytochrome P450, family 39, subfamily A, polypeptide 1	51302	ENSG00000146233
19	UGT1A3	UDP glucuronosyltransferase 1 family, polypeptide A3	54659	ENSG00000243135
20	ALDH8A1	aldehyde dehydrogenase 8 family, member A1	64577	ENSG00000118514
21	ACOT12	acyl-CoA thioesterase 12	134526	ENSG00000172497
22	AGXT2	alanine--glyoxylate aminotransferase 2	64902	ENSG00000113492
23	GHR	growth hormone receptor	2690	ENSG00000112964
24	ACOT4	acyl-CoA thioesterase 4	122970	ENSG00000177465
25	SLC10A1	solute carrier family 10 (sodium/bile acid cotransporter family), member 1	6554	ENSG00000100652
26	PCK1	phosphoenolpyruvate carboxykinase 1 (soluble)	5105	ENSG00000124253
27	IGF1	insulin-like growth factor 1 (somatomedin C)	3479	ENSG00000017427
28	DAO	D-amino-acid oxidase	1610	ENSG00000110887
29	UGT1A8	UDP glucuronosyltransferase 1 family, polypeptide A8	54576	ENSG00000242366
30	BCO2	beta-carotene oxygenase 2	83875	ENSG00000197580
31	BGN	biglycan	633	ENSG00000182492
32	SLC27A5	solute carrier family 27 (fatty acid transporter), member 5	10998	ENSG00000083807
33	MGLL	monoglyceride lipase	11343	ENSG00000074416
34	THNSL2	threonine synthase-like 2 (S. cerevisiae)	55258	ENSG00000144115
35	LDHB	lactate dehydrogenase B	3945	ENSG00000111716
36	PRODH	proline dehydrogenase (oxidase) 1	5625	ENSG00000100033
37	AGXT	alanine-glyoxylate aminotransferase	189	ENSG00000172482
38	CYP2D6	cytochrome P450, family 2, subfamily D, polypeptide 6	1565	ENSG00000100197
39	SLCO1B3	solute carrier organic anion transporter family, member 1B3	28234	ENSG00000111700 ENSG00000257046
40	ACSM5	acyl-CoA synthetase medium-chain family member 5	54988	ENSG00000183549
41	CYP8B1	cytochrome P450, family 8, subfamily B, polypeptide 1	1582	ENSG00000180432
42	UGT1A7	UDP glucuronosyltransferase 1 family, polypeptide A7	54577	ENSG00000244122
43	BBOX1	butyrobetaine (gamma), 2-oxoglutarate dioxygenase (gamma-butyrobetaine hydroxylase) 1	8424	ENSG00000129151
44	ANXA1	annexin A1	301	ENSG00000135046
45	IRS2	insulin receptor substrate 2	8660	ENSG00000185950
46	PTGS2	prostaglandin-endoperoxide synthase 2 (prostaglandin G/H synthase and cyclooxygenase)	5743	ENSG00000073756
47	GLYAT	glycine-N-acyltransferase	10249	ENSG00000149124
48	INSIG1	insulin induced gene 1	3638	ENSG00000186480
49	CYP1A2	cytochrome P450, family 1, subfamily A, polypeptide 2	1544	ENSG00000140505
50	SDS	serine dehydratase	10993	ENSG00000135094
51	UGT1A9	UDP glucuronosyltransferase 1 family, polypeptide A9	54600	ENSG00000241119
52	HPGD	hydroxyprostaglandin dehydrogenase 15-(NAD)	3248	ENSG00000164120
53	HAO2	hydroxyacid oxidase 2 (long chain)	51179	ENSG00000116882
54	ACSM2A	acyl-CoA synthetase medium-chain family member 2A	123876	ENSG00000183747
55	HAO1	hydroxyacid oxidase (glycolate oxidase) 1	54363	ENSG00000101323
Database:biological process Name:carboxylic acid metabolic process ID:GO:0019752
C=849; O=81; E=29.07; R=2.79; rawP=2.00e-17; adjP=5.55e-15
Index	Gene Symbol	Gene Name	EntrezGene	Ensembl
1	DCN	decorin	1634	ENSG00000011465
2	ACADL	acyl-CoA dehydrogenase, long chain	33	ENSG00000115361
3	SDSL	serine dehydratase-like	113675	ENSG00000139410
4	ACSL1	acyl-CoA synthetase long-chain family member 1	2180	ENSG00000151726
5	CYP2C9	cytochrome P450, family 2, subfamily C, polypeptide 9	1559	ENSG00000138109
6	OTC	ornithine carbamoyltransferase	5009	ENSG00000036473
7	UROC1	urocanate hydratase 1	131669	ENSG00000159650
8	AGMO	alkylglycerol monooxygenase	392636	ENSG00000187546
9	GNMT	glycine N-methyltransferase	27232	ENSG00000124713
10	PDK4	pyruvate dehydrogenase kinase, isozyme 4	5166	ENSG00000004799
11	ABCB11	ATP-binding cassette, sub-family B (MDR/TAP), member 11	8647	ENSG00000073734
12	SLCO1B1	solute carrier organic anion transporter family, member 1B1	10599	ENSG00000134538
13	ASS1	argininosuccinate synthase 1	445	ENSG00000130707
14	PLA2G16	phospholipase A2, group XVI	11145	ENSG00000176485
15	ARG1	arginase, liver	383	ENSG00000118520
16	VNN3	vanin 3	55350	NULL
17	CYP39A1	cytochrome P450, family 39, subfamily A, polypeptide 1	51302	ENSG00000146233
18	GSTA2	glutathione S-transferase alpha 2	2939	ENSG00000244067
19	KMO	kynurenine 3-monooxygenase (kynurenine 3-hydroxylase)	8564	ENSG00000117009
20	SLC10A1	solute carrier family 10 (sodium/bile acid cotransporter family), member 1	6554	ENSG00000100652
21	ACOT4	acyl-CoA thioesterase 4	122970	ENSG00000177465
22	IGF1	insulin-like growth factor 1 (somatomedin C)	3479	ENSG00000017427
23	DAO	D-amino-acid oxidase	1610	ENSG00000110887
24	ME1	malic enzyme 1, NADP(+)-dependent, cytosolic	4199	ENSG00000065833
25	BGN	biglycan	633	ENSG00000182492
26	SLC27A5	solute carrier family 27 (fatty acid transporter), member 5	10998	ENSG00000083807
27	MGLL	monoglyceride lipase	11343	ENSG00000074416
28	ASPG	asparaginase homolog (S. cerevisiae)	374569	ENSG00000166183
29	TAT	tyrosine aminotransferase	6898	ENSG00000198650
30	AGXT	alanine-glyoxylate aminotransferase	189	ENSG00000172482
31	ACSM5	acyl-CoA synthetase medium-chain family member 5	54988	ENSG00000183549
32	AGXT2L1	alanine-glyoxylate aminotransferase 2-like 1	64850	ENSG00000164089
33	PON1	paraoxonase 1	5444	ENSG00000005421
34	IRS2	insulin receptor substrate 2	8660	ENSG00000185950
35	PTGS2	prostaglandin-endoperoxide synthase 2 (prostaglandin G/H synthase and cyclooxygenase)	5743	ENSG00000073756
36	INSIG1	insulin induced gene 1	3638	ENSG00000186480
37	CYP1A2	cytochrome P450, family 1, subfamily A, polypeptide 2	1544	ENSG00000140505
38	SDS	serine dehydratase	10993	ENSG00000135094
39	UGT1A9	UDP glucuronosyltransferase 1 family, polypeptide A9	54600	ENSG00000241119
40	TDO2	tryptophan 2,3-dioxygenase	6999	ENSG00000151790
41	HPGD	hydroxyprostaglandin dehydrogenase 15-(NAD)	3248	ENSG00000164120
42	HAO1	hydroxyacid oxidase (glycolate oxidase) 1	54363	ENSG00000101323
43	UGT1A1	UDP glucuronosyltransferase 1 family, polypeptide A1	54658	ENSG00000241635
44	CYP4A11	cytochrome P450, family 4, subfamily A, polypeptide 11	1579	ENSG00000187048
45	ANGPTL3	angiopoietin-like 3	27329	ENSG00000132855
46	CYP2J2	cytochrome P450, family 2, subfamily J, polypeptide 2	1573	ENSG00000134716
47	UGT1A10	UDP glucuronosyltransferase 1 family, polypeptide A10	54575	ENSG00000242515
48	BHMT	betaine--homocysteine S-methyltransferase	635	ENSG00000145692
49	GSTP1	glutathione S-transferase pi 1	2950	ENSG00000084207
50	BAAT	bile acid CoA: amino acid N-acyltransferase (glycine N-choloyltransferase)	570	ENSG00000136881
51	ADHFE1	alcohol dehydrogenase, iron containing, 1	137872	ENSG00000147576
52	UGT1A3	UDP glucuronosyltransferase 1 family, polypeptide A3	54659	ENSG00000243135
53	IDO2	indoleamine 2,3-dioxygenase 2	169355	ENSG00000188676
54	ALDH8A1	aldehyde dehydrogenase 8 family, member A1	64577	ENSG00000118514
55	IYD	iodotyrosine deiodinase	389434	ENSG00000009765
56	ACOT12	acyl-CoA thioesterase 12	134526	ENSG00000172497
57	AGXT2	alanine--glyoxylate aminotransferase 2	64902	ENSG00000113492
58	GHR	growth hormone receptor	2690	ENSG00000112964
59	PCK1	phosphoenolpyruvate carboxykinase 1 (soluble)	5105	ENSG00000124253
60	BCO2	beta-carotene oxygenase 2	83875	ENSG00000197580
61	UGT1A8	UDP glucuronosyltransferase 1 family, polypeptide A8	54576	ENSG00000242366
62	THNSL2	threonine synthase-like 2 (S. cerevisiae)	55258	ENSG00000144115
63	LDHB	lactate dehydrogenase B	3945	ENSG00000111716
64	PRODH	proline dehydrogenase (oxidase) 1	5625	ENSG00000100033
65	CYP2D6	cytochrome P450, family 2, subfamily D, polypeptide 6	1565	ENSG00000100197
66	SLCO1B3	solute carrier organic anion transporter family, member 1B3	28234	ENSG00000111700 ENSG00000257046
67	ACMSD	aminocarboxymuconate semialdehyde decarboxylase	130013	ENSG00000153086
68	UPB1	ureidopropionase, beta	51733	ENSG00000100024
69	VNN1	vanin 1	8876	ENSG00000112299
70	PLA1A	phospholipase A1 member A	51365	ENSG00000144837
71	DPYS	dihydropyrimidinase	1807	ENSG00000147647
72	UGT1A7	UDP glucuronosyltransferase 1 family, polypeptide A7	54577	ENSG00000244122
73	CYP8B1	cytochrome P450, family 8, subfamily B, polypeptide 1	1582	ENSG00000180432
74	BBOX1	butyrobetaine (gamma), 2-oxoglutarate dioxygenase (gamma-butyrobetaine hydroxylase) 1	8424	ENSG00000129151
75	PLA2G2A	phospholipase A2, group IIA (platelets, synovial fluid)	5320	ENSG00000188257
76	ANXA1	annexin A1	301	ENSG00000135046
77	GLYAT	glycine-N-acyltransferase	10249	ENSG00000149124
78	FOLH1	folate hydrolase (prostate-specific membrane antigen) 1	2346	ENSG00000086205
79	GPT	glutamic-pyruvate transaminase (alanine aminotransferase)	2875	ENSG00000167701
80	HAO2	hydroxyacid oxidase 2 (long chain)	51179	ENSG00000116882
81	ACSM2A	acyl-CoA synthetase medium-chain family member 2A	123876	ENSG00000183747
Database:biological process Name:immune system process ID:GO:0002376
C=1792; O=129; E=61.37; R=2.10; rawP=3.43e-17; adjP=8.66e-15
Index	Gene Symbol	Gene Name	EntrezGene	Ensembl
1	CLEC4E	C-type lectin domain family 4, member E	26253	ENSG00000166523
2	SIGIRR	single immunoglobulin and toll-interleukin 1 receptor (TIR) domain	59307	ENSG00000185187
3	CD4	CD4 molecule	920	ENSG00000010610
4	CFH	complement factor H	3075	ENSG00000000971
5	CCL19	chemokine (C-C motif) ligand 19	6363	ENSG00000172724
6	IL15RA	interleukin 15 receptor, alpha	3601	ENSG00000134470
7	CTSF	cathepsin F	8722	ENSG00000174080
8	CCL2	chemokine (C-C motif) ligand 2	6347	ENSG00000108691
9	KDR	kinase insert domain receptor (a type III receptor tyrosine kinase)	3791	ENSG00000128052
10	CALCA	calcitonin-related polypeptide alpha	796	ENSG00000110680
11	IGJ	immunoglobulin J polypeptide, linker protein for immunoglobulin alpha and mu polypeptides	3512	ENSG00000132465
12	ASS1	argininosuccinate synthase 1	445	ENSG00000130707
13	S100A8	S100 calcium binding protein A8	6279	ENSG00000143546
14	ORM1	orosomucoid 1	5004	ENSG00000229314
15	CD274	CD274 molecule	29126	ENSG00000120217
16	SAA1	serum amyloid A1	6288	ENSG00000173432
17	AQP9	aquaporin 9	366	ENSG00000103569
18	CD1D	CD1d molecule	912	ENSG00000158473
19	LCP2	lymphocyte cytosolic protein 2 (SH2 domain containing leukocyte protein of 76kDa)	3937	ENSG00000043462
20	C7	complement component 7	730	ENSG00000112936
21	PGLYRP2	peptidoglycan recognition protein 2	114770	ENSG00000161031
22	WNT5A	wingless-type MMTV integration site family, member 5A	7474	ENSG00000114251
23	C1QB	complement component 1, q subcomponent, B chain	713	ENSG00000173369
24	DBH	dopamine beta-hydroxylase (dopamine beta-monooxygenase)	1621	ENSG00000123454
25	PLEK	pleckstrin	5341	ENSG00000115956
26	IL33	interleukin 33	90865	ENSG00000137033
27	ECM1	extracellular matrix protein 1	1893	ENSG00000143369
28	CFHR1	complement factor H-related 1	3078	ENSG00000244414
29	C1QC	complement component 1, q subcomponent, C chain	714	ENSG00000159189
30	IGF1	insulin-like growth factor 1 (somatomedin C)	3479	ENSG00000017427
31	HRG	histidine-rich glycoprotein	3273	ENSG00000113905
32	CRP	C-reactive protein, pentraxin-related	1401	ENSG00000132693
33	SPI1	spleen focus forming virus (SFFV) proviral integration oncogene spi1	6688	ENSG00000066336
34	CYBB	cytochrome b-245, beta polypeptide	1536	ENSG00000165168
35	NCF4	neutrophil cytosolic factor 4, 40kDa	4689	ENSG00000100365
36	BIRC3	baculoviral IAP repeat containing 3	330	ENSG00000023445
37	GZMA	granzyme A (granzyme 1, cytotoxic T-lymphocyte-associated serine esterase 3)	3001	ENSG00000145649
38	ZBTB16	zinc finger and BTB domain containing 16	7704	ENSG00000109906
39	SELE	selectin E	6401	ENSG00000007908
40	COL1A1	collagen, type I, alpha 1	1277	ENSG00000108821
41	ARHGDIB	Rho GDP dissociation inhibitor (GDI) beta	397	ENSG00000111348
42	CD14	CD14 molecule	929	ENSG00000170458
43	IRF6	interferon regulatory factor 6	3664	ENSG00000117595
44	GIMAP5	GTPase, IMAP family member 5	55340	ENSG00000196329
45	F12	coagulation factor XII (Hageman factor)	2161	ENSG00000131187
46	SOCS3	suppressor of cytokine signaling 3	9021	ENSG00000184557
47	OSBPL1A	oxysterol binding protein-like 1A	114876	ENSG00000141447
48	IRS2	insulin receptor substrate 2	8660	ENSG00000185950
49	CXCL10	chemokine (C-X-C motif) ligand 10	3627	ENSG00000169245
50	C1QA	complement component 1, q subcomponent, A chain	712	ENSG00000173372
51	GBP1	guanylate binding protein 1, interferon-inducible	2633	ENSG00000117228
52	FLT1	fms-related tyrosine kinase 1 (vascular endothelial growth factor/vascular permeability factor receptor)	2321	ENSG00000102755
53	C8A	complement component 8, alpha polypeptide	731	ENSG00000157131
54	CCL14	chemokine (C-C motif) ligand 14	6358	ENSG00000213494
55	CXCL14	chemokine (C-X-C motif) ligand 14	9547	ENSG00000145824
56	IRF7	interferon regulatory factor 7	3665	ENSG00000185507
57	FCN1	ficolin (collagen/fibrinogen domain containing) 1	2219	ENSG00000085265
58	VCAM1	vascular cell adhesion molecule 1	7412	ENSG00000162692
59	LBP	lipopolysaccharide binding protein	3929	ENSG00000129988
60	IL1RL1	interleukin 1 receptor-like 1	9173	ENSG00000115602
61	LRRC32	leucine rich repeat containing 32	2615	ENSG00000137507
62	THBD	thrombomodulin	7056	ENSG00000178726
63	VIPR1	vasoactive intestinal peptide receptor 1	7433	ENSG00000114812
64	CD93	CD93 molecule	22918	ENSG00000125810
65	GRB14	growth factor receptor-bound protein 14	2888	ENSG00000115290
66	C6	complement component 6	729	ENSG00000039537
67	CXCL2	chemokine (C-X-C motif) ligand 2	2920	ENSG00000081041
68	GAS6	growth arrest-specific 6	2621	ENSG00000183087
69	ETS1	v-ets erythroblastosis virus E26 oncogene homolog 1 (avian)	2113	ENSG00000134954
70	COL3A1	collagen, type III, alpha 1	1281	ENSG00000168542
71	SIRPA	signal-regulatory protein alpha	140885	ENSG00000198053
72	IFITM1	interferon induced transmembrane protein 1	8519	ENSG00000185885
73	ITIH1	inter-alpha-trypsin inhibitor heavy chain 1	3697	ENSG00000055957
74	C8B	complement component 8, beta polypeptide	732	ENSG00000021852
75	CFHR5	complement factor H-related 5	81494	ENSG00000134389
76	ABCC9	ATP-binding cassette, sub-family C (CFTR/MRP), member 9	10060	ENSG00000069431
77	SERPING1	serpin peptidase inhibitor, clade G (C1 inhibitor), member 1	710	ENSG00000149131
78	CA2	carbonic anhydrase II	760	ENSG00000104267
79	JUNB	jun B proto-oncogene	3726	ENSG00000171223
80	TGFB3	transforming growth factor, beta 3	7043	ENSG00000119699
81	CCL21	chemokine (C-C motif) ligand 21	6366	ENSG00000137077
82	EDNRB	endothelin receptor type B	1910	ENSG00000136160
83	PLG	plasminogen	5340	ENSG00000122194
84	CXCL12	chemokine (C-X-C motif) ligand 12	6387	ENSG00000107562
85	CD44	CD44 molecule (Indian blood group)	960	ENSG00000026508
86	S100A9	S100 calcium binding protein A9	6280	ENSG00000163220
87	INHBA	inhibin, beta A	3624	ENSG00000122641
88	C9	complement component 9	735	ENSG00000113600
89	VEGFC	vascular endothelial growth factor C	7424	ENSG00000150630
90	RORC	RAR-related orphan receptor C	6097	ENSG00000143365
91	CD48	CD48 molecule	962	ENSG00000117091
92	MT2A	metallothionein 2A	4502	ENSG00000125148
93	KCNJ8	potassium inwardly-rectifying channel, subfamily J, member 8	3764	ENSG00000121361
94	VNN1	vanin 1	8876	ENSG00000112299
95	CST7	cystatin F (leukocystatin)	8530	ENSG00000077984
96	GBP3	guanylate binding protein 3	2635	ENSG00000117226
97	ITGA5	integrin, alpha 5 (fibronectin receptor, alpha polypeptide)	3678	ENSG00000161638
98	MAFB	v-maf musculoaponeurotic fibrosarcoma oncogene homolog B (avian)	9935	ENSG00000204103
99	ALAS2	aminolevulinate, delta-, synthase 2	212	ENSG00000158578
100	C1R	complement component 1, r subcomponent	715	ENSG00000159403
101	FCN3	ficolin (collagen/fibrinogen domain containing) 3 (Hakata antigen)	8547	ENSG00000142748
102	DEFB1	defensin, beta 1	1672	ENSG00000164825
103	SKAP1	src kinase associated phosphoprotein 1	8631	ENSG00000141293
104	MT1G	metallothionein 1G	4495	ENSG00000125144
105	BLNK	B-cell linker	29760	ENSG00000095585
106	S100A12	S100 calcium binding protein A12	6283	ENSG00000163221
107	CLEC4M	C-type lectin domain family 4, member M	10332	ENSG00000104938
108	ANXA1	annexin A1	301	ENSG00000135046
109	MARCO	macrophage receptor with collagenous structure	8685	ENSG00000019169
110	C8G	complement component 8, gamma polypeptide	733	ENSG00000176919
111	PTPRC	protein tyrosine phosphatase, receptor type, C	5788	ENSG00000081237
112	THY1	Thy-1 cell surface antigen	7070	ENSG00000154096
113	FGR	Gardner-Rasheed feline sarcoma viral (v-fgr) oncogene homolog	2268	ENSG00000000938
114	PXDN	peroxidasin homolog (Drosophila)	7837	ENSG00000130508
115	CHRNA4	cholinergic receptor, nicotinic, alpha 4 (neuronal)	1137	ENSG00000101204
116	HCLS1	hematopoietic cell-specific Lyn substrate 1	3059	ENSG00000180353
117	IL6	interleukin 6 (interferon, beta 2)	3569	ENSG00000136244
118	DTX1	deltex homolog 1 (Drosophila)	1840	ENSG00000135144
119	C1S	complement component 1, s subcomponent	716	ENSG00000182326
120	TYROBP	TYRO protein tyrosine kinase binding protein	7305	ENSG00000011600
121	COL1A2	collagen, type I, alpha 2	1278	ENSG00000164692
122	IRF8	interferon regulatory factor 8	3394	ENSG00000140968
123	MAP3K5	mitogen-activated protein kinase kinase kinase 5	4217	ENSG00000197442
124	TNFSF14	tumor necrosis factor (ligand) superfamily, member 14	8740	ENSG00000125735
125	MSN	moesin	4478	ENSG00000147065
126	HPX	hemopexin	3263	ENSG00000110169
127	CD81	CD81 molecule	975	ENSG00000110651
128	IFI16	interferon, gamma-inducible protein 16	3428	ENSG00000163565
129	FCN2	ficolin (collagen/fibrinogen domain containing lectin) 2 (hucolin)	2220	ENSG00000160339
Database:biological process Name:organic acid metabolic process ID:GO:0006082
C=974; O=87; E=33.35; R=2.61; rawP=6.51e-17; adjP=1.41e-14
Index	Gene Symbol	Gene Name	EntrezGene	Ensembl
1	DCN	decorin	1634	ENSG00000011465
2	ACADL	acyl-CoA dehydrogenase, long chain	33	ENSG00000115361
3	SDSL	serine dehydratase-like	113675	ENSG00000139410
4	ACSL1	acyl-CoA synthetase long-chain family member 1	2180	ENSG00000151726
5	CYP2C9	cytochrome P450, family 2, subfamily C, polypeptide 9	1559	ENSG00000138109
6	OTC	ornithine carbamoyltransferase	5009	ENSG00000036473
7	PAPSS2	3'-phosphoadenosine 5'-phosphosulfate synthase 2	9060	ENSG00000198682
8	UROC1	urocanate hydratase 1	131669	ENSG00000159650
9	AGMO	alkylglycerol monooxygenase	392636	ENSG00000187546
10	GNMT	glycine N-methyltransferase	27232	ENSG00000124713
11	PDK4	pyruvate dehydrogenase kinase, isozyme 4	5166	ENSG00000004799
12	ABCB11	ATP-binding cassette, sub-family B (MDR/TAP), member 11	8647	ENSG00000073734
13	SLCO1B1	solute carrier organic anion transporter family, member 1B1	10599	ENSG00000134538
14	ASS1	argininosuccinate synthase 1	445	ENSG00000130707
15	PLA2G16	phospholipase A2, group XVI	11145	ENSG00000176485
16	ARG1	arginase, liver	383	ENSG00000118520
17	VNN3	vanin 3	55350	NULL
18	CYP39A1	cytochrome P450, family 39, subfamily A, polypeptide 1	51302	ENSG00000146233
19	CHST2	carbohydrate (N-acetylglucosamine-6-O) sulfotransferase 2	9435	ENSG00000175040
20	GSTA2	glutathione S-transferase alpha 2	2939	ENSG00000244067
21	KMO	kynurenine 3-monooxygenase (kynurenine 3-hydroxylase)	8564	ENSG00000117009
22	SLC10A1	solute carrier family 10 (sodium/bile acid cotransporter family), member 1	6554	ENSG00000100652
23	ACOT4	acyl-CoA thioesterase 4	122970	ENSG00000177465
24	IGF1	insulin-like growth factor 1 (somatomedin C)	3479	ENSG00000017427
25	DAO	D-amino-acid oxidase	1610	ENSG00000110887
26	ME1	malic enzyme 1, NADP(+)-dependent, cytosolic	4199	ENSG00000065833
27	BGN	biglycan	633	ENSG00000182492
28	SLC27A5	solute carrier family 27 (fatty acid transporter), member 5	10998	ENSG00000083807
29	MGLL	monoglyceride lipase	11343	ENSG00000074416
30	ASPG	asparaginase homolog (S. cerevisiae)	374569	ENSG00000166183
31	TAT	tyrosine aminotransferase	6898	ENSG00000198650
32	AGXT	alanine-glyoxylate aminotransferase	189	ENSG00000172482
33	LUM	lumican	4060	ENSG00000139329
34	ACSM5	acyl-CoA synthetase medium-chain family member 5	54988	ENSG00000183549
35	SLC17A3	solute carrier family 17 (sodium phosphate), member 3	10786	ENSG00000124564
36	AGXT2L1	alanine-glyoxylate aminotransferase 2-like 1	64850	ENSG00000164089
37	PON1	paraoxonase 1	5444	ENSG00000005421
38	PRELP	proline/arginine-rich end leucine-rich repeat protein	5549	ENSG00000188783
39	IRS2	insulin receptor substrate 2	8660	ENSG00000185950
40	PTGS2	prostaglandin-endoperoxide synthase 2 (prostaglandin G/H synthase and cyclooxygenase)	5743	ENSG00000073756
41	INSIG1	insulin induced gene 1	3638	ENSG00000186480
42	CYP1A2	cytochrome P450, family 1, subfamily A, polypeptide 2	1544	ENSG00000140505
43	SDS	serine dehydratase	10993	ENSG00000135094
44	UGT1A9	UDP glucuronosyltransferase 1 family, polypeptide A9	54600	ENSG00000241119
45	TDO2	tryptophan 2,3-dioxygenase	6999	ENSG00000151790
46	HPGD	hydroxyprostaglandin dehydrogenase 15-(NAD)	3248	ENSG00000164120
47	HAO1	hydroxyacid oxidase (glycolate oxidase) 1	54363	ENSG00000101323
48	UGT1A1	UDP glucuronosyltransferase 1 family, polypeptide A1	54658	ENSG00000241635
49	CYP4A11	cytochrome P450, family 4, subfamily A, polypeptide 11	1579	ENSG00000187048
50	ANGPTL3	angiopoietin-like 3	27329	ENSG00000132855
51	CYP2J2	cytochrome P450, family 2, subfamily J, polypeptide 2	1573	ENSG00000134716
52	UGT1A10	UDP glucuronosyltransferase 1 family, polypeptide A10	54575	ENSG00000242515
53	BHMT	betaine--homocysteine S-methyltransferase	635	ENSG00000145692
54	GSTP1	glutathione S-transferase pi 1	2950	ENSG00000084207
55	BAAT	bile acid CoA: amino acid N-acyltransferase (glycine N-choloyltransferase)	570	ENSG00000136881
56	ADHFE1	alcohol dehydrogenase, iron containing, 1	137872	ENSG00000147576
57	UGT1A3	UDP glucuronosyltransferase 1 family, polypeptide A3	54659	ENSG00000243135
58	IDO2	indoleamine 2,3-dioxygenase 2	169355	ENSG00000188676
59	ALDH8A1	aldehyde dehydrogenase 8 family, member A1	64577	ENSG00000118514
60	IYD	iodotyrosine deiodinase	389434	ENSG00000009765
61	ACOT12	acyl-CoA thioesterase 12	134526	ENSG00000172497
62	AGXT2	alanine--glyoxylate aminotransferase 2	64902	ENSG00000113492
63	GHR	growth hormone receptor	2690	ENSG00000112964
64	PCK1	phosphoenolpyruvate carboxykinase 1 (soluble)	5105	ENSG00000124253
65	BCO2	beta-carotene oxygenase 2	83875	ENSG00000197580
66	UGT1A8	UDP glucuronosyltransferase 1 family, polypeptide A8	54576	ENSG00000242366
67	THNSL2	threonine synthase-like 2 (S. cerevisiae)	55258	ENSG00000144115
68	LDHB	lactate dehydrogenase B	3945	ENSG00000111716
69	PRODH	proline dehydrogenase (oxidase) 1	5625	ENSG00000100033
70	CYP2D6	cytochrome P450, family 2, subfamily D, polypeptide 6	1565	ENSG00000100197
71	CYP2C8	cytochrome P450, family 2, subfamily C, polypeptide 8	1558	ENSG00000138115
72	SLCO1B3	solute carrier organic anion transporter family, member 1B3	28234	ENSG00000111700 ENSG00000257046
73	ACMSD	aminocarboxymuconate semialdehyde decarboxylase	130013	ENSG00000153086
74	UPB1	ureidopropionase, beta	51733	ENSG00000100024
75	VNN1	vanin 1	8876	ENSG00000112299
76	PLA1A	phospholipase A1 member A	51365	ENSG00000144837
77	DPYS	dihydropyrimidinase	1807	ENSG00000147647
78	CYP8B1	cytochrome P450, family 8, subfamily B, polypeptide 1	1582	ENSG00000180432
79	UGT1A7	UDP glucuronosyltransferase 1 family, polypeptide A7	54577	ENSG00000244122
80	BBOX1	butyrobetaine (gamma), 2-oxoglutarate dioxygenase (gamma-butyrobetaine hydroxylase) 1	8424	ENSG00000129151
81	PLA2G2A	phospholipase A2, group IIA (platelets, synovial fluid)	5320	ENSG00000188257
82	ANXA1	annexin A1	301	ENSG00000135046
83	GPT	glutamic-pyruvate transaminase (alanine aminotransferase)	2875	ENSG00000167701
84	FOLH1	folate hydrolase (prostate-specific membrane antigen) 1	2346	ENSG00000086205
85	GLYAT	glycine-N-acyltransferase	10249	ENSG00000149124
86	HAO2	hydroxyacid oxidase 2 (long chain)	51179	ENSG00000116882
87	ACSM2A	acyl-CoA synthetase medium-chain family member 2A	123876	ENSG00000183747
Database:biological process Name:drug metabolic process ID:GO:0017144
C=33; O=17; E=1.13; R=15.04; rawP=6.59e-17; adjP=1.41e-14
Index	Gene Symbol	Gene Name	EntrezGene	Ensembl
1	UGT1A1	UDP glucuronosyltransferase 1 family, polypeptide A1	54658	ENSG00000241635
2	ADH1A	alcohol dehydrogenase 1A (class I), alpha polypeptide	124	ENSG00000187758
3	CYP2D6	cytochrome P450, family 2, subfamily D, polypeptide 6	1565	ENSG00000100197
4	CYP2C9	cytochrome P450, family 2, subfamily C, polypeptide 9	1559	ENSG00000138109
5	CYP2C8	cytochrome P450, family 2, subfamily C, polypeptide 8	1558	ENSG00000138115
6	CYP2B6	cytochrome P450, family 2, subfamily B, polypeptide 6	1555	ENSG00000197408
7	UGT1A7	UDP glucuronosyltransferase 1 family, polypeptide A7	54577	ENSG00000244122
8	CYP3A4	cytochrome P450, family 3, subfamily A, polypeptide 4	1576	ENSG00000160868
9	CYP2E1	cytochrome P450, family 2, subfamily E, polypeptide 1	1571	ENSG00000130649
10	UGT1A9	UDP glucuronosyltransferase 1 family, polypeptide A9	54600	ENSG00000241119
11	BCHE	butyrylcholinesterase	590	ENSG00000114200
12	CYP1A2	cytochrome P450, family 1, subfamily A, polypeptide 2	1544	ENSG00000140505
13	CYP2A6	cytochrome P450, family 2, subfamily A, polypeptide 6	1548	ENSG00000255974
14	CYP3A5	cytochrome P450, family 3, subfamily A, polypeptide 5	1577	ENSG00000106258
15	PCK1	phosphoenolpyruvate carboxykinase 1 (soluble)	5105	ENSG00000124253
16	UGT1A8	UDP glucuronosyltransferase 1 family, polypeptide A8	54576	ENSG00000242366
17	FMO3	flavin containing monooxygenase 3	2328	ENSG00000007933
Database:biological process Name:oxoacid metabolic process ID:GO:0043436
C=956; O=85; E=32.74; R=2.60; rawP=2.09e-16; adjP=4.15e-14
Index	Gene Symbol	Gene Name	EntrezGene	Ensembl
1	DCN	decorin	1634	ENSG00000011465
2	ACADL	acyl-CoA dehydrogenase, long chain	33	ENSG00000115361
3	SDSL	serine dehydratase-like	113675	ENSG00000139410
4	ACSL1	acyl-CoA synthetase long-chain family member 1	2180	ENSG00000151726
5	CYP2C9	cytochrome P450, family 2, subfamily C, polypeptide 9	1559	ENSG00000138109
6	OTC	ornithine carbamoyltransferase	5009	ENSG00000036473
7	PAPSS2	3'-phosphoadenosine 5'-phosphosulfate synthase 2	9060	ENSG00000198682
8	UROC1	urocanate hydratase 1	131669	ENSG00000159650
9	AGMO	alkylglycerol monooxygenase	392636	ENSG00000187546
10	GNMT	glycine N-methyltransferase	27232	ENSG00000124713
11	PDK4	pyruvate dehydrogenase kinase, isozyme 4	5166	ENSG00000004799
12	ABCB11	ATP-binding cassette, sub-family B (MDR/TAP), member 11	8647	ENSG00000073734
13	SLCO1B1	solute carrier organic anion transporter family, member 1B1	10599	ENSG00000134538
14	ASS1	argininosuccinate synthase 1	445	ENSG00000130707
15	PLA2G16	phospholipase A2, group XVI	11145	ENSG00000176485
16	ARG1	arginase, liver	383	ENSG00000118520
17	VNN3	vanin 3	55350	NULL
18	CYP39A1	cytochrome P450, family 39, subfamily A, polypeptide 1	51302	ENSG00000146233
19	CHST2	carbohydrate (N-acetylglucosamine-6-O) sulfotransferase 2	9435	ENSG00000175040
20	GSTA2	glutathione S-transferase alpha 2	2939	ENSG00000244067
21	KMO	kynurenine 3-monooxygenase (kynurenine 3-hydroxylase)	8564	ENSG00000117009
22	SLC10A1	solute carrier family 10 (sodium/bile acid cotransporter family), member 1	6554	ENSG00000100652
23	ACOT4	acyl-CoA thioesterase 4	122970	ENSG00000177465
24	IGF1	insulin-like growth factor 1 (somatomedin C)	3479	ENSG00000017427
25	DAO	D-amino-acid oxidase	1610	ENSG00000110887
26	ME1	malic enzyme 1, NADP(+)-dependent, cytosolic	4199	ENSG00000065833
27	BGN	biglycan	633	ENSG00000182492
28	SLC27A5	solute carrier family 27 (fatty acid transporter), member 5	10998	ENSG00000083807
29	MGLL	monoglyceride lipase	11343	ENSG00000074416
30	ASPG	asparaginase homolog (S. cerevisiae)	374569	ENSG00000166183
31	TAT	tyrosine aminotransferase	6898	ENSG00000198650
32	AGXT	alanine-glyoxylate aminotransferase	189	ENSG00000172482
33	LUM	lumican	4060	ENSG00000139329
34	ACSM5	acyl-CoA synthetase medium-chain family member 5	54988	ENSG00000183549
35	AGXT2L1	alanine-glyoxylate aminotransferase 2-like 1	64850	ENSG00000164089
36	PON1	paraoxonase 1	5444	ENSG00000005421
37	PRELP	proline/arginine-rich end leucine-rich repeat protein	5549	ENSG00000188783
38	IRS2	insulin receptor substrate 2	8660	ENSG00000185950
39	PTGS2	prostaglandin-endoperoxide synthase 2 (prostaglandin G/H synthase and cyclooxygenase)	5743	ENSG00000073756
40	INSIG1	insulin induced gene 1	3638	ENSG00000186480
41	CYP1A2	cytochrome P450, family 1, subfamily A, polypeptide 2	1544	ENSG00000140505
42	SDS	serine dehydratase	10993	ENSG00000135094
43	UGT1A9	UDP glucuronosyltransferase 1 family, polypeptide A9	54600	ENSG00000241119
44	TDO2	tryptophan 2,3-dioxygenase	6999	ENSG00000151790
45	HPGD	hydroxyprostaglandin dehydrogenase 15-(NAD)	3248	ENSG00000164120
46	HAO1	hydroxyacid oxidase (glycolate oxidase) 1	54363	ENSG00000101323
47	UGT1A1	UDP glucuronosyltransferase 1 family, polypeptide A1	54658	ENSG00000241635
48	CYP4A11	cytochrome P450, family 4, subfamily A, polypeptide 11	1579	ENSG00000187048
49	ANGPTL3	angiopoietin-like 3	27329	ENSG00000132855
50	CYP2J2	cytochrome P450, family 2, subfamily J, polypeptide 2	1573	ENSG00000134716
51	UGT1A10	UDP glucuronosyltransferase 1 family, polypeptide A10	54575	ENSG00000242515
52	BHMT	betaine--homocysteine S-methyltransferase	635	ENSG00000145692
53	GSTP1	glutathione S-transferase pi 1	2950	ENSG00000084207
54	BAAT	bile acid CoA: amino acid N-acyltransferase (glycine N-choloyltransferase)	570	ENSG00000136881
55	ADHFE1	alcohol dehydrogenase, iron containing, 1	137872	ENSG00000147576
56	UGT1A3	UDP glucuronosyltransferase 1 family, polypeptide A3	54659	ENSG00000243135
57	IDO2	indoleamine 2,3-dioxygenase 2	169355	ENSG00000188676
58	ALDH8A1	aldehyde dehydrogenase 8 family, member A1	64577	ENSG00000118514
59	IYD	iodotyrosine deiodinase	389434	ENSG00000009765
60	ACOT12	acyl-CoA thioesterase 12	134526	ENSG00000172497
61	AGXT2	alanine--glyoxylate aminotransferase 2	64902	ENSG00000113492
62	GHR	growth hormone receptor	2690	ENSG00000112964
63	PCK1	phosphoenolpyruvate carboxykinase 1 (soluble)	5105	ENSG00000124253
64	BCO2	beta-carotene oxygenase 2	83875	ENSG00000197580
65	UGT1A8	UDP glucuronosyltransferase 1 family, polypeptide A8	54576	ENSG00000242366
66	THNSL2	threonine synthase-like 2 (S. cerevisiae)	55258	ENSG00000144115
67	LDHB	lactate dehydrogenase B	3945	ENSG00000111716
68	PRODH	proline dehydrogenase (oxidase) 1	5625	ENSG00000100033
69	CYP2D6	cytochrome P450, family 2, subfamily D, polypeptide 6	1565	ENSG00000100197
70	SLCO1B3	solute carrier organic anion transporter family, member 1B3	28234	ENSG00000111700 ENSG00000257046
71	ACMSD	aminocarboxymuconate semialdehyde decarboxylase	130013	ENSG00000153086
72	UPB1	ureidopropionase, beta	51733	ENSG00000100024
73	VNN1	vanin 1	8876	ENSG00000112299
74	PLA1A	phospholipase A1 member A	51365	ENSG00000144837
75	DPYS	dihydropyrimidinase	1807	ENSG00000147647
76	UGT1A7	UDP glucuronosyltransferase 1 family, polypeptide A7	54577	ENSG00000244122
77	CYP8B1	cytochrome P450, family 8, subfamily B, polypeptide 1	1582	ENSG00000180432
78	BBOX1	butyrobetaine (gamma), 2-oxoglutarate dioxygenase (gamma-butyrobetaine hydroxylase) 1	8424	ENSG00000129151
79	PLA2G2A	phospholipase A2, group IIA (platelets, synovial fluid)	5320	ENSG00000188257
80	ANXA1	annexin A1	301	ENSG00000135046
81	GPT	glutamic-pyruvate transaminase (alanine aminotransferase)	2875	ENSG00000167701
82	FOLH1	folate hydrolase (prostate-specific membrane antigen) 1	2346	ENSG00000086205
83	GLYAT	glycine-N-acyltransferase	10249	ENSG00000149124
84	HAO2	hydroxyacid oxidase 2 (long chain)	51179	ENSG00000116882
85	ACSM2A	acyl-CoA synthetase medium-chain family member 2A	123876	ENSG00000183747
Database:biological process Name:response to organic substance ID:GO:0010033
C=1818; O=127; E=62.26; R=2.04; rawP=7.21e-16; adjP=1.33e-13
Index	Gene Symbol	Gene Name	EntrezGene	Ensembl
1	DCN	decorin	1634	ENSG00000011465
2	SIGIRR	single immunoglobulin and toll-interleukin 1 receptor (TIR) domain	59307	ENSG00000185187
3	ACSL1	acyl-CoA synthetase long-chain family member 1	2180	ENSG00000151726
4	COL4A2	collagen, type IV, alpha 2	1284	ENSG00000134871
5	OTC	ornithine carbamoyltransferase	5009	ENSG00000036473
6	CCL19	chemokine (C-C motif) ligand 19	6363	ENSG00000172724
7	GNG11	guanine nucleotide binding protein (G protein), gamma 11	2791	ENSG00000127920
8	IL15RA	interleukin 15 receptor, alpha	3601	ENSG00000134470
9	CCL2	chemokine (C-C motif) ligand 2	6347	ENSG00000108691
10	MGP	matrix Gla protein	4256	ENSG00000111341
11	KDR	kinase insert domain receptor (a type III receptor tyrosine kinase)	3791	ENSG00000128052
12	AQP1	aquaporin 1 (Colton blood group)	358	ENSG00000240583
13	ASS1	argininosuccinate synthase 1	445	ENSG00000130707
14	S100A8	S100 calcium binding protein A8	6279	ENSG00000143546
15	FGF21	fibroblast growth factor 21	26291	ENSG00000105550
16	CHAC1	ChaC, cation transport regulator homolog 1 (E. coli)	79094	ENSG00000128965
17	AQP9	aquaporin 9	366	ENSG00000103569
18	ARG1	arginase, liver	383	ENSG00000118520
19	DARC	Duffy blood group, chemokine receptor	2532	ENSG00000213088
20	WNT5A	wingless-type MMTV integration site family, member 5A	7474	ENSG00000114251
21	CRHBP	corticotropin releasing hormone binding protein	1393	ENSG00000145708
22	C1QB	complement component 1, q subcomponent, B chain	713	ENSG00000173369
23	DBH	dopamine beta-hydroxylase (dopamine beta-monooxygenase)	1621	ENSG00000123454
24	ECM1	extracellular matrix protein 1	1893	ENSG00000143369
25	CUX2	cut-like homeobox 2	23316	ENSG00000111249
26	PLP2	proteolipid protein 2 (colonic epithelium-enriched)	5355	ENSG00000102007
27	GCGR	glucagon receptor	2642	ENSG00000215644
28	COL4A1	collagen, type IV, alpha 1	1282	ENSG00000187498
29	ME1	malic enzyme 1, NADP(+)-dependent, cytosolic	4199	ENSG00000065833
30	HRG	histidine-rich glycoprotein	3273	ENSG00000113905
31	ADRA1A	adrenoceptor alpha 1A	148	ENSG00000120907
32	GATM	glycine amidinotransferase (L-arginine:glycine amidinotransferase)	2628	ENSG00000171766
33	CYP1B1	cytochrome P450, family 1, subfamily B, polypeptide 1	1545	ENSG00000138061
34	TAT	tyrosine aminotransferase	6898	ENSG00000198650
35	PTGFR	prostaglandin F receptor (FP)	5737	ENSG00000122420
36	DERL3	derlin 3	91319	ENSG00000099958
37	AGXT	alanine-glyoxylate aminotransferase	189	ENSG00000172482
38	COL6A2	collagen, type VI, alpha 2	1292	ENSG00000142173
39	SELE	selectin E	6401	ENSG00000007908
40	COL1A1	collagen, type I, alpha 1	1277	ENSG00000108821
41	LUM	lumican	4060	ENSG00000139329
42	CD14	CD14 molecule	929	ENSG00000170458
43	IRF6	interferon regulatory factor 6	3664	ENSG00000117595
44	TMEM204	transmembrane protein 204	79652	ENSG00000131634
45	F12	coagulation factor XII (Hageman factor)	2161	ENSG00000131187
46	CYP2E1	cytochrome P450, family 2, subfamily E, polypeptide 1	1571	ENSG00000130649
47	SOCS3	suppressor of cytokine signaling 3	9021	ENSG00000184557
48	HSPA6	heat shock 70kDa protein 6 (HSP70B')	3310	ENSG00000173110
49	IRS2	insulin receptor substrate 2	8660	ENSG00000185950
50	PTGS2	prostaglandin-endoperoxide synthase 2 (prostaglandin G/H synthase and cyclooxygenase)	5743	ENSG00000073756
51	CXCL10	chemokine (C-X-C motif) ligand 10	3627	ENSG00000169245
52	GCK	glucokinase (hexokinase 4)	2645	ENSG00000106633
53	AGPAT2	1-acylglycerol-3-phosphate O-acyltransferase 2 (lysophosphatidic acid acyltransferase, beta)	10555	ENSG00000169692
54	KCNK1	potassium channel, subfamily K, member 1	3775	ENSG00000135750
55	GBP1	guanylate binding protein 1, interferon-inducible	2633	ENSG00000117228
56	PTGIS	prostaglandin I2 (prostacyclin) synthase	5740	ENSG00000124212
57	FBP1	fructose-1,6-bisphosphatase 1	2203	ENSG00000165140
58	FLT1	fms-related tyrosine kinase 1 (vascular endothelial growth factor/vascular permeability factor receptor)	2321	ENSG00000102755
59	SLC6A1	solute carrier family 6 (neurotransmitter transporter, GABA), member 1	6529	ENSG00000157103
60	IRF7	interferon regulatory factor 7	3665	ENSG00000185507
61	VCAM1	vascular cell adhesion molecule 1	7412	ENSG00000162692
62	LBP	lipopolysaccharide binding protein	3929	ENSG00000129988
63	IL1RL1	interleukin 1 receptor-like 1	9173	ENSG00000115602
64	ALDOB	aldolase B, fructose-bisphosphate	229	ENSG00000136872
65	CHI3L1	chitinase 3-like 1 (cartilage glycoprotein-39)	1116	ENSG00000133048
66	THBD	thrombomodulin	7056	ENSG00000178726
67	UGT1A1	UDP glucuronosyltransferase 1 family, polypeptide A1	54658	ENSG00000241635
68	NNMT	nicotinamide N-methyltransferase	4837	ENSG00000166741
69	GRB14	growth factor receptor-bound protein 14	2888	ENSG00000115290
70	CXCR7	chemokine (C-X-C motif) receptor 7	57007	ENSG00000144476
71	ANGPTL3	angiopoietin-like 3	27329	ENSG00000132855
72	PID1	phosphotyrosine interaction domain containing 1	55022	ENSG00000153823
73	CXCL2	chemokine (C-X-C motif) ligand 2	2920	ENSG00000081041
74	MT1X	metallothionein 1X	4501	ENSG00000187193
75	GAS6	growth arrest-specific 6	2621	ENSG00000183087
76	ETS1	v-ets erythroblastosis virus E26 oncogene homolog 1 (avian)	2113	ENSG00000134954
77	GSTP1	glutathione S-transferase pi 1	2950	ENSG00000084207
78	COL3A1	collagen, type III, alpha 1	1281	ENSG00000168542
79	IFITM1	interferon induced transmembrane protein 1	8519	ENSG00000185885
80	COL6A3	collagen, type VI, alpha 3	1293	ENSG00000163359
81	ADRA1B	adrenoceptor alpha 1B	147	ENSG00000170214
82	CSF2RB	colony stimulating factor 2 receptor, beta, low-affinity (granulocyte-macrophage)	1439	ENSG00000100368
83	CA2	carbonic anhydrase II	760	ENSG00000104267
84	BCHE	butyrylcholinesterase	590	ENSG00000114200
85	JUNB	jun B proto-oncogene	3726	ENSG00000171223
86	TSPO	translocator protein (18kDa)	706	ENSG00000100300
87	GHR	growth hormone receptor	2690	ENSG00000112964
88	TGFB3	transforming growth factor, beta 3	7043	ENSG00000119699
89	PCK1	phosphoenolpyruvate carboxykinase 1 (soluble)	5105	ENSG00000124253
90	OXT	oxytocin, prepropeptide	5020	ENSG00000101405
91	CCL21	chemokine (C-C motif) ligand 21	6366	ENSG00000137077
92	CXCL12	chemokine (C-X-C motif) ligand 12	6387	ENSG00000107562
93	CD44	CD44 molecule (Indian blood group)	960	ENSG00000026508
94	S100A9	S100 calcium binding protein A9	6280	ENSG00000163220
95	INHBA	inhibin, beta A	3624	ENSG00000122641
96	VEGFC	vascular endothelial growth factor C	7424	ENSG00000150630
97	CYP2D6	cytochrome P450, family 2, subfamily D, polypeptide 6	1565	ENSG00000100197
98	MT2A	metallothionein 2A	4502	ENSG00000125148
99	KCNJ8	potassium inwardly-rectifying channel, subfamily J, member 8	3764	ENSG00000121361
100	SLC22A7	solute carrier family 22 (organic anion transporter), member 7	10864	ENSG00000137204
101	HMGCS2	3-hydroxy-3-methylglutaryl-CoA synthase 2 (mitochondrial)	3158	ENSG00000134240
102	ITGA5	integrin, alpha 5 (fibronectin receptor, alpha polypeptide)	3678	ENSG00000161638
103	CNTFR	ciliary neurotrophic factor receptor	1271	ENSG00000122756
104	IL2RB	interleukin 2 receptor, beta	3560	ENSG00000100385
105	GYS2	glycogen synthase 2 (liver)	2998	ENSG00000111713
106	DEFB1	defensin, beta 1	1672	ENSG00000164825
107	MT1G	metallothionein 1G	4495	ENSG00000125144
108	ANXA1	annexin A1	301	ENSG00000135046
109	PTPRC	protein tyrosine phosphatase, receptor type, C	5788	ENSG00000081237
110	TNFRSF1B	tumor necrosis factor receptor superfamily, member 1B	7133	ENSG00000028137
111	PXDN	peroxidasin homolog (Drosophila)	7837	ENSG00000130508
112	CHRNA4	cholinergic receptor, nicotinic, alpha 4 (neuronal)	1137	ENSG00000101204
113	HCLS1	hematopoietic cell-specific Lyn substrate 1	3059	ENSG00000180353
114	ACVRL1	activin A receptor type II-like 1	94	ENSG00000139567
115	GNAO1	guanine nucleotide binding protein (G protein), alpha activating activity polypeptide O	2775	ENSG00000087258
116	IL6	interleukin 6 (interferon, beta 2)	3569	ENSG00000136244
117	IGFBP5	insulin-like growth factor binding protein 5	3488	ENSG00000115461
118	AR	androgen receptor	367	ENSG00000169083
119	C1S	complement component 1, s subcomponent	716	ENSG00000182326
120	IRF8	interferon regulatory factor 8	3394	ENSG00000140968
121	COL1A2	collagen, type I, alpha 2	1278	ENSG00000164692
122	ESR1	estrogen receptor 1	2099	ENSG00000091831
123	GUCY1A3	guanylate cyclase 1, soluble, alpha 3	2982	ENSG00000164116
124	HPX	hemopexin	3263	ENSG00000110169
125	CLEC3B	C-type lectin domain family 3, member B	7123	ENSG00000163815
126	MME	membrane metallo-endopeptidase	4311	ENSG00000196549
127	XDH	xanthine dehydrogenase	7498	ENSG00000158125
Database:biological process Name:response to wounding ID:GO:0009611
C=1109; O=91; E=37.98; R=2.40; rawP=2.28e-15; adjP=3.96e-13
Index	Gene Symbol	Gene Name	EntrezGene	Ensembl
1	DCN	decorin	1634	ENSG00000011465
2	SIGIRR	single immunoglobulin and toll-interleukin 1 receptor (TIR) domain	59307	ENSG00000185187
3	CFH	complement factor H	3075	ENSG00000000971
4	CCL19	chemokine (C-C motif) ligand 19	6363	ENSG00000172724
5	PAPSS2	3'-phosphoadenosine 5'-phosphosulfate synthase 2	9060	ENSG00000198682
6	CCL2	chemokine (C-C motif) ligand 2	6347	ENSG00000108691
7	CALCA	calcitonin-related polypeptide alpha	796	ENSG00000110680
8	ASS1	argininosuccinate synthase 1	445	ENSG00000130707
9	KNG1	kininogen 1	3827	ENSG00000113889
10	S100A8	S100 calcium binding protein A8	6279	ENSG00000143546
11	STAB1	stabilin 1	23166	ENSG00000010327
12	ORM1	orosomucoid 1	5004	ENSG00000229314
13	SAA1	serum amyloid A1	6288	ENSG00000173432
14	LCP2	lymphocyte cytosolic protein 2 (SH2 domain containing leukocyte protein of 76kDa)	3937	ENSG00000043462
15	ARG1	arginase, liver	383	ENSG00000118520
16	DARC	Duffy blood group, chemokine receptor	2532	ENSG00000213088
17	CHST2	carbohydrate (N-acetylglucosamine-6-O) sulfotransferase 2	9435	ENSG00000175040
18	WNT5A	wingless-type MMTV integration site family, member 5A	7474	ENSG00000114251
19	CRHBP	corticotropin releasing hormone binding protein	1393	ENSG00000145708
20	PLEK	pleckstrin	5341	ENSG00000115956
21	IL33	interleukin 33	90865	ENSG00000137033
22	ECM1	extracellular matrix protein 1	1893	ENSG00000143369
23	COL5A1	collagen, type V, alpha 1	1289	ENSG00000130635
24	IGF1	insulin-like growth factor 1 (somatomedin C)	3479	ENSG00000017427
25	CD163	CD163 molecule	9332	ENSG00000177575
26	HRG	histidine-rich glycoprotein	3273	ENSG00000113905
27	ADRA2B	adrenoceptor alpha 2B	151	ENSG00000222040
28	MGLL	monoglyceride lipase	11343	ENSG00000074416
29	CRP	C-reactive protein, pentraxin-related	1401	ENSG00000132693
30	GATM	glycine amidinotransferase (L-arginine:glycine amidinotransferase)	2628	ENSG00000171766
31	CYBB	cytochrome b-245, beta polypeptide	1536	ENSG00000165168
32	BIRC3	baculoviral IAP repeat containing 3	330	ENSG00000023445
33	SELE	selectin E	6401	ENSG00000007908
34	COL1A1	collagen, type I, alpha 1	1277	ENSG00000108821
35	CD14	CD14 molecule	929	ENSG00000170458
36	F12	coagulation factor XII (Hageman factor)	2161	ENSG00000131187
37	TMSB4X	thymosin beta 4, X-linked	7114	ENSG00000205542
38	APCS	amyloid P component, serum	325	ENSG00000132703
39	PTGS2	prostaglandin-endoperoxide synthase 2 (prostaglandin G/H synthase and cyclooxygenase)	5743	ENSG00000073756
40	CXCL10	chemokine (C-X-C motif) ligand 10	3627	ENSG00000169245
41	NUPR1	nuclear protein, transcriptional regulator, 1	26471	ENSG00000176046
42	PTGIS	prostaglandin I2 (prostacyclin) synthase	5740	ENSG00000124212
43	SAA2	serum amyloid A2	6289	ENSG00000134339
44	VCAM1	vascular cell adhesion molecule 1	7412	ENSG00000162692
45	LBP	lipopolysaccharide binding protein	3929	ENSG00000129988
46	IL1RL1	interleukin 1 receptor-like 1	9173	ENSG00000115602
47	CHI3L1	chitinase 3-like 1 (cartilage glycoprotein-39)	1116	ENSG00000133048
48	THBD	thrombomodulin	7056	ENSG00000178726
49	KLKB1	kallikrein B, plasma (Fletcher factor) 1	3818	ENSG00000164344
50	GRB14	growth factor receptor-bound protein 14	2888	ENSG00000115290
51	SRGN	serglycin	5552	ENSG00000122862
52	CXCL2	chemokine (C-X-C motif) ligand 2	2920	ENSG00000081041
53	GAS6	growth arrest-specific 6	2621	ENSG00000183087
54	F9	coagulation factor IX	2158	ENSG00000101981
55	ETS1	v-ets erythroblastosis virus E26 oncogene homolog 1 (avian)	2113	ENSG00000134954
56	GSTP1	glutathione S-transferase pi 1	2950	ENSG00000084207
57	COL3A1	collagen, type III, alpha 1	1281	ENSG00000168542
58	SIRPA	signal-regulatory protein alpha	140885	ENSG00000198053
59	HBB	hemoglobin, beta	3043	ENSG00000244734
60	SERPING1	serpin peptidase inhibitor, clade G (C1 inhibitor), member 1	710	ENSG00000149131
61	TSPO	translocator protein (18kDa)	706	ENSG00000100300
62	TGFB3	transforming growth factor, beta 3	7043	ENSG00000119699
63	CCL21	chemokine (C-C motif) ligand 21	6366	ENSG00000137077
64	PLG	plasminogen	5340	ENSG00000122194
65	ITIH4	inter-alpha-trypsin inhibitor heavy chain family, member 4	3700	ENSG00000055955
66	CD44	CD44 molecule (Indian blood group)	960	ENSG00000026508
67	S100A9	S100 calcium binding protein A9	6280	ENSG00000163220
68	C9	complement component 9	735	ENSG00000113600
69	VEGFC	vascular endothelial growth factor C	7424	ENSG00000150630
70	F13B	coagulation factor XIII, B polypeptide	2165	ENSG00000143278
71	TNFAIP6	tumor necrosis factor, alpha-induced protein 6	7130	ENSG00000123610
72	CD48	CD48 molecule	962	ENSG00000117091
73	APOL3	apolipoprotein L, 3	80833	ENSG00000128284
74	VNN1	vanin 1	8876	ENSG00000112299
75	TM4SF4	transmembrane 4 L six family member 4	7104	ENSG00000169903
76	ITGA5	integrin, alpha 5 (fibronectin receptor, alpha polypeptide)	3678	ENSG00000161638
77	ADRB2	adrenoceptor beta 2, surface	154	ENSG00000169252
78	DEFB1	defensin, beta 1	1672	ENSG00000164825
79	BLNK	B-cell linker	29760	ENSG00000095585
80	APBB1IP	amyloid beta (A4) precursor protein-binding, family B, member 1 interacting protein	54518	ENSG00000077420
81	S100A12	S100 calcium binding protein A12	6283	ENSG00000163221
82	PLA2G2A	phospholipase A2, group IIA (platelets, synovial fluid)	5320	ENSG00000188257
83	ANXA1	annexin A1	301	ENSG00000135046
84	TNFRSF1B	tumor necrosis factor receptor superfamily, member 1B	7133	ENSG00000028137
85	FGR	Gardner-Rasheed feline sarcoma viral (v-fgr) oncogene homolog	2268	ENSG00000000938
86	ACVRL1	activin A receptor type II-like 1	94	ENSG00000139567
87	IL6	interleukin 6 (interferon, beta 2)	3569	ENSG00000136244
88	COL1A2	collagen, type I, alpha 2	1278	ENSG00000164692
89	GUCY1A3	guanylate cyclase 1, soluble, alpha 3	2982	ENSG00000164116
90	CD81	CD81 molecule	975	ENSG00000110651
91	IFI16	interferon, gamma-inducible protein 16	3428	ENSG00000163565
Database:biological process Name:inflammatory response ID:GO:0006954
C=484; O=55; E=16.57; R=3.32; rawP=3.41e-15; adjP=5.57e-13
Index	Gene Symbol	Gene Name	EntrezGene	Ensembl
1	SIGIRR	single immunoglobulin and toll-interleukin 1 receptor (TIR) domain	59307	ENSG00000185187
2	CFH	complement factor H	3075	ENSG00000000971
3	CCL19	chemokine (C-C motif) ligand 19	6363	ENSG00000172724
4	KLKB1	kallikrein B, plasma (Fletcher factor) 1	3818	ENSG00000164344
5	CCL2	chemokine (C-C motif) ligand 2	6347	ENSG00000108691
6	CALCA	calcitonin-related polypeptide alpha	796	ENSG00000110680
7	ASS1	argininosuccinate synthase 1	445	ENSG00000130707
8	KNG1	kininogen 1	3827	ENSG00000113889
9	S100A8	S100 calcium binding protein A8	6279	ENSG00000143546
10	STAB1	stabilin 1	23166	ENSG00000010327
11	ORM1	orosomucoid 1	5004	ENSG00000229314
12	CXCL2	chemokine (C-X-C motif) ligand 2	2920	ENSG00000081041
13	SAA1	serum amyloid A1	6288	ENSG00000173432
14	GSTP1	glutathione S-transferase pi 1	2950	ENSG00000084207
15	DARC	Duffy blood group, chemokine receptor	2532	ENSG00000213088
16	CHST2	carbohydrate (N-acetylglucosamine-6-O) sulfotransferase 2	9435	ENSG00000175040
17	WNT5A	wingless-type MMTV integration site family, member 5A	7474	ENSG00000114251
18	CRHBP	corticotropin releasing hormone binding protein	1393	ENSG00000145708
19	IL33	interleukin 33	90865	ENSG00000137033
20	ECM1	extracellular matrix protein 1	1893	ENSG00000143369
21	SERPING1	serpin peptidase inhibitor, clade G (C1 inhibitor), member 1	710	ENSG00000149131
22	CCL21	chemokine (C-C motif) ligand 21	6366	ENSG00000137077
23	ITIH4	inter-alpha-trypsin inhibitor heavy chain family, member 4	3700	ENSG00000055955
24	CD44	CD44 molecule (Indian blood group)	960	ENSG00000026508
25	CD163	CD163 molecule	9332	ENSG00000177575
26	S100A9	S100 calcium binding protein A9	6280	ENSG00000163220
27	CRP	C-reactive protein, pentraxin-related	1401	ENSG00000132693
28	MGLL	monoglyceride lipase	11343	ENSG00000074416
29	CYBB	cytochrome b-245, beta polypeptide	1536	ENSG00000165168
30	TNFAIP6	tumor necrosis factor, alpha-induced protein 6	7130	ENSG00000123610
31	BIRC3	baculoviral IAP repeat containing 3	330	ENSG00000023445
32	APOL3	apolipoprotein L, 3	80833	ENSG00000128284
33	VNN1	vanin 1	8876	ENSG00000112299
34	SELE	selectin E	6401	ENSG00000007908
35	CD14	CD14 molecule	929	ENSG00000170458
36	F12	coagulation factor XII (Hageman factor)	2161	ENSG00000131187
37	ADRB2	adrenoceptor beta 2, surface	154	ENSG00000169252
38	DEFB1	defensin, beta 1	1672	ENSG00000164825
39	BLNK	B-cell linker	29760	ENSG00000095585
40	S100A12	S100 calcium binding protein A12	6283	ENSG00000163221
41	APCS	amyloid P component, serum	325	ENSG00000132703
42	PLA2G2A	phospholipase A2, group IIA (platelets, synovial fluid)	5320	ENSG00000188257
43	ANXA1	annexin A1	301	ENSG00000135046
44	TNFRSF1B	tumor necrosis factor receptor superfamily, member 1B	7133	ENSG00000028137
45	PTGS2	prostaglandin-endoperoxide synthase 2 (prostaglandin G/H synthase and cyclooxygenase)	5743	ENSG00000073756
46	CXCL10	chemokine (C-X-C motif) ligand 10	3627	ENSG00000169245
47	NUPR1	nuclear protein, transcriptional regulator, 1	26471	ENSG00000176046
48	PTGIS	prostaglandin I2 (prostacyclin) synthase	5740	ENSG00000124212
49	IL6	interleukin 6 (interferon, beta 2)	3569	ENSG00000136244
50	SAA2	serum amyloid A2	6289	ENSG00000134339
51	VCAM1	vascular cell adhesion molecule 1	7412	ENSG00000162692
52	LBP	lipopolysaccharide binding protein	3929	ENSG00000129988
53	IL1RL1	interleukin 1 receptor-like 1	9173	ENSG00000115602
54	IFI16	interferon, gamma-inducible protein 16	3428	ENSG00000163565
55	CHI3L1	chitinase 3-like 1 (cartilage glycoprotein-39)	1116	ENSG00000133048
Database:biological process Name:response to stress ID:GO:0006950
C=2952; O=173; E=101.09; R=1.71; rawP=1.68e-14; adjP=2.59e-12
Index	Gene Symbol	Gene Name	EntrezGene	Ensembl
1	SIGIRR	single immunoglobulin and toll-interleukin 1 receptor (TIR) domain	59307	ENSG00000185187
2	CCL19	chemokine (C-C motif) ligand 19	6363	ENSG00000172724
3	CCL2	chemokine (C-C motif) ligand 2	6347	ENSG00000108691
4	TSC22D3	TSC22 domain family, member 3	1831	ENSG00000157514
5	AQP1	aquaporin 1 (Colton blood group)	358	ENSG00000240583
6	CALCA	calcitonin-related polypeptide alpha	796	ENSG00000110680
7	ASS1	argininosuccinate synthase 1	445	ENSG00000130707
8	KNG1	kininogen 1	3827	ENSG00000113889
9	S100A8	S100 calcium binding protein A8	6279	ENSG00000143546
10	STAB1	stabilin 1	23166	ENSG00000010327
11	ORM1	orosomucoid 1	5004	ENSG00000229314
12	CHAC1	ChaC, cation transport regulator homolog 1 (E. coli)	79094	ENSG00000128965
13	AQP9	aquaporin 9	366	ENSG00000103569
14	CD1D	CD1d molecule	912	ENSG00000158473
15	C7	complement component 7	730	ENSG00000112936
16	CHST2	carbohydrate (N-acetylglucosamine-6-O) sulfotransferase 2	9435	ENSG00000175040
17	CRHBP	corticotropin releasing hormone binding protein	1393	ENSG00000145708
18	DBH	dopamine beta-hydroxylase (dopamine beta-monooxygenase)	1621	ENSG00000123454
19	IL33	interleukin 33	90865	ENSG00000137033
20	ECM1	extracellular matrix protein 1	1893	ENSG00000143369
21	C1QC	complement component 1, q subcomponent, C chain	714	ENSG00000159189
22	IGF1	insulin-like growth factor 1 (somatomedin C)	3479	ENSG00000017427
23	HRG	histidine-rich glycoprotein	3273	ENSG00000113905
24	ADRA2B	adrenoceptor alpha 2B	151	ENSG00000222040
25	ADRA1A	adrenoceptor alpha 1A	148	ENSG00000120907
26	DERL3	derlin 3	91319	ENSG00000099958
27	SELE	selectin E	6401	ENSG00000007908
28	LRRK2	leucine-rich repeat kinase 2	120892	ENSG00000188906
29	HIST1H2BK	histone cluster 1, H2bk	85236	ENSG00000197903
30	TMEM204	transmembrane protein 204	79652	ENSG00000131634
31	F12	coagulation factor XII (Hageman factor)	2161	ENSG00000131187
32	NAPRT1	nicotinate phosphoribosyltransferase domain containing 1	93100	ENSG00000147813
33	TMSB4X	thymosin beta 4, X-linked	7114	ENSG00000205542
34	APCS	amyloid P component, serum	325	ENSG00000132703
35	HSPA6	heat shock 70kDa protein 6 (HSP70B')	3310	ENSG00000173110
36	INSIG1	insulin induced gene 1	3638	ENSG00000186480
37	NUPR1	nuclear protein, transcriptional regulator, 1	26471	ENSG00000176046
38	HBA2	hemoglobin, alpha 2	3040	ENSG00000188536
39	SH2D3C	SH2 domain containing 3C	10044	ENSG00000095370
40	VCAM1	vascular cell adhesion molecule 1	7412	ENSG00000162692
41	LBP	lipopolysaccharide binding protein	3929	ENSG00000129988
42	CHI3L1	chitinase 3-like 1 (cartilage glycoprotein-39)	1116	ENSG00000133048
43	C6	complement component 6	729	ENSG00000039537
44	GADD45G	growth arrest and DNA-damage-inducible, gamma	10912	ENSG00000130222
45	F9	coagulation factor IX	2158	ENSG00000101981
46	COL3A1	collagen, type III, alpha 1	1281	ENSG00000168542
47	IFITM1	interferon induced transmembrane protein 1	8519	ENSG00000185885
48	C8B	complement component 8, beta polypeptide	732	ENSG00000021852
49	ABCC9	ATP-binding cassette, sub-family C (CFTR/MRP), member 9	10060	ENSG00000069431
50	SERPING1	serpin peptidase inhibitor, clade G (C1 inhibitor), member 1	710	ENSG00000149131
51	CA2	carbonic anhydrase II	760	ENSG00000104267
52	TSPO	translocator protein (18kDa)	706	ENSG00000100300
53	TGFB3	transforming growth factor, beta 3	7043	ENSG00000119699
54	CCL21	chemokine (C-C motif) ligand 21	6366	ENSG00000137077
55	ITIH4	inter-alpha-trypsin inhibitor heavy chain family, member 4	3700	ENSG00000055955
56	MDFIC	MyoD family inhibitor domain containing	29969	ENSG00000135272
57	CLEC1B	C-type lectin domain family 1, member B	51266	ENSG00000165682
58	INHBA	inhibin, beta A	3624	ENSG00000122641
59	C9	complement component 9	735	ENSG00000113600
60	PRODH	proline dehydrogenase (oxidase) 1	5625	ENSG00000100033
61	TNFAIP6	tumor necrosis factor, alpha-induced protein 6	7130	ENSG00000123610
62	APOL3	apolipoprotein L, 3	80833	ENSG00000128284
63	VNN1	vanin 1	8876	ENSG00000112299
64	TM4SF4	transmembrane 4 L six family member 4	7104	ENSG00000169903
65	HMGCS2	3-hydroxy-3-methylglutaryl-CoA synthase 2 (mitochondrial)	3158	ENSG00000134240
66	ALAS2	aminolevulinate, delta-, synthase 2	212	ENSG00000158578
67	C1R	complement component 1, r subcomponent	715	ENSG00000159403
68	ADRB2	adrenoceptor beta 2, surface	154	ENSG00000169252
69	FCN3	ficolin (collagen/fibrinogen domain containing) 3 (Hakata antigen)	8547	ENSG00000142748
70	MAP1LC3A	microtubule-associated protein 1 light chain 3 alpha	84557	ENSG00000101460
71	BLNK	B-cell linker	29760	ENSG00000095585
72	ANGPTL4	angiopoietin-like 4	51129	ENSG00000167772
73	S100A12	S100 calcium binding protein A12	6283	ENSG00000163221
74	CLEC4M	C-type lectin domain family 4, member M	10332	ENSG00000104938
75	PLA2G2A	phospholipase A2, group IIA (platelets, synovial fluid)	5320	ENSG00000188257
76	CHRNA4	cholinergic receptor, nicotinic, alpha 4 (neuronal)	1137	ENSG00000101204
77	C1S	complement component 1, s subcomponent	716	ENSG00000182326
78	TYROBP	TYRO protein tyrosine kinase binding protein	7305	ENSG00000011600
79	COL1A2	collagen, type I, alpha 2	1278	ENSG00000164692
80	MAP3K5	mitogen-activated protein kinase kinase kinase 5	4217	ENSG00000197442
81	GUCY1A3	guanylate cyclase 1, soluble, alpha 3	2982	ENSG00000164116
82	XDH	xanthine dehydrogenase	7498	ENSG00000158125
83	DCN	decorin	1634	ENSG00000011465
84	CD4	CD4 molecule	920	ENSG00000010610
85	CFH	complement factor H	3075	ENSG00000000971
86	PAPSS2	3'-phosphoadenosine 5'-phosphosulfate synthase 2	9060	ENSG00000198682
87	SAA1	serum amyloid A1	6288	ENSG00000173432
88	LCP2	lymphocyte cytosolic protein 2 (SH2 domain containing leukocyte protein of 76kDa)	3937	ENSG00000043462
89	ARG1	arginase, liver	383	ENSG00000118520
90	DARC	Duffy blood group, chemokine receptor	2532	ENSG00000213088
91	PGLYRP2	peptidoglycan recognition protein 2	114770	ENSG00000161031
92	GNLY	granulysin	10578	ENSG00000115523
93	WNT5A	wingless-type MMTV integration site family, member 5A	7474	ENSG00000114251
94	C1QB	complement component 1, q subcomponent, B chain	713	ENSG00000173369
95	PLEK	pleckstrin	5341	ENSG00000115956
96	KMO	kynurenine 3-monooxygenase (kynurenine 3-hydroxylase)	8564	ENSG00000117009
97	COL5A1	collagen, type V, alpha 1	1289	ENSG00000130635
98	MAP7	microtubule-associated protein 7	9053	ENSG00000135525
99	CD163	CD163 molecule	9332	ENSG00000177575
100	CRP	C-reactive protein, pentraxin-related	1401	ENSG00000132693
101	MGLL	monoglyceride lipase	11343	ENSG00000074416
102	GATM	glycine amidinotransferase (L-arginine:glycine amidinotransferase)	2628	ENSG00000171766
103	CYBB	cytochrome b-245, beta polypeptide	1536	ENSG00000165168
104	TAT	tyrosine aminotransferase	6898	ENSG00000198650
105	TRPM8	transient receptor potential cation channel, subfamily M, member 8	79054	ENSG00000144481
106	BIRC3	baculoviral IAP repeat containing 3	330	ENSG00000023445
107	COL1A1	collagen, type I, alpha 1	1277	ENSG00000108821
108	CD14	CD14 molecule	929	ENSG00000170458
109	GIMAP5	GTPase, IMAP family member 5	55340	ENSG00000196329
110	IRF6	interferon regulatory factor 6	3664	ENSG00000117595
111	CYP2E1	cytochrome P450, family 2, subfamily E, polypeptide 1	1571	ENSG00000130649
112	SOCS3	suppressor of cytokine signaling 3	9021	ENSG00000184557
113	PTGS2	prostaglandin-endoperoxide synthase 2 (prostaglandin G/H synthase and cyclooxygenase)	5743	ENSG00000073756
114	CXCL10	chemokine (C-X-C motif) ligand 10	3627	ENSG00000169245
115	C1QA	complement component 1, q subcomponent, A chain	712	ENSG00000173372
116	GCK	glucokinase (hexokinase 4)	2645	ENSG00000106633
117	GBP1	guanylate binding protein 1, interferon-inducible	2633	ENSG00000117228
118	PTGIS	prostaglandin I2 (prostacyclin) synthase	5740	ENSG00000124212
119	FLT1	fms-related tyrosine kinase 1 (vascular endothelial growth factor/vascular permeability factor receptor)	2321	ENSG00000102755
120	GADD45B	growth arrest and DNA-damage-inducible, beta	4616	ENSG00000099860
121	C8A	complement component 8, alpha polypeptide	731	ENSG00000157131
122	SAA2	serum amyloid A2	6289	ENSG00000134339
123	IRF7	interferon regulatory factor 7	3665	ENSG00000185507
124	FCN1	ficolin (collagen/fibrinogen domain containing) 1	2219	ENSG00000085265
125	IL1RL1	interleukin 1 receptor-like 1	9173	ENSG00000115602
126	ALDOB	aldolase B, fructose-bisphosphate	229	ENSG00000136872
127	HAO1	hydroxyacid oxidase (glycolate oxidase) 1	54363	ENSG00000101323
128	THBD	thrombomodulin	7056	ENSG00000178726
129	UGT1A1	UDP glucuronosyltransferase 1 family, polypeptide A1	54658	ENSG00000241635
130	STAB2	stabilin 2	55576	ENSG00000136011
131	GJA4	gap junction protein, alpha 4, 37kDa	2701	ENSG00000187513
132	DNAJA4	DnaJ (Hsp40) homolog, subfamily A, member 4	55466	ENSG00000140403
133	KLKB1	kallikrein B, plasma (Fletcher factor) 1	3818	ENSG00000164344
134	GRB14	growth factor receptor-bound protein 14	2888	ENSG00000115290
135	SRGN	serglycin	5552	ENSG00000122862
136	CXCL2	chemokine (C-X-C motif) ligand 2	2920	ENSG00000081041
137	GAS6	growth arrest-specific 6	2621	ENSG00000183087
138	GSTP1	glutathione S-transferase pi 1	2950	ENSG00000084207
139	TPD52L1	tumor protein D52-like 1	7164	ENSG00000111907
140	ETS1	v-ets erythroblastosis virus E26 oncogene homolog 1 (avian)	2113	ENSG00000134954
141	SIRPA	signal-regulatory protein alpha	140885	ENSG00000198053
142	HBB	hemoglobin, beta	3043	ENSG00000244734
143	CFHR5	complement factor H-related 5	81494	ENSG00000134389
144	OXT	oxytocin, prepropeptide	5020	ENSG00000101405
145	PLG	plasminogen	5340	ENSG00000122194
146	CXCL12	chemokine (C-X-C motif) ligand 12	6387	ENSG00000107562
147	CD44	CD44 molecule (Indian blood group)	960	ENSG00000026508
148	S100A9	S100 calcium binding protein A9	6280	ENSG00000163220
149	VEGFC	vascular endothelial growth factor C	7424	ENSG00000150630
150	F13B	coagulation factor XIII, B polypeptide	2165	ENSG00000143278
151	CD48	CD48 molecule	962	ENSG00000117091
152	MT2A	metallothionein 2A	4502	ENSG00000125148
153	KCNJ8	potassium inwardly-rectifying channel, subfamily J, member 8	3764	ENSG00000121361
154	GBP3	guanylate binding protein 3	2635	ENSG00000117226
155	ITGA5	integrin, alpha 5 (fibronectin receptor, alpha polypeptide)	3678	ENSG00000161638
156	DEFB1	defensin, beta 1	1672	ENSG00000164825
157	APBB1IP	amyloid beta (A4) precursor protein-binding, family B, member 1 interacting protein	54518	ENSG00000077420
158	ANXA1	annexin A1	301	ENSG00000135046
159	MARCO	macrophage receptor with collagenous structure	8685	ENSG00000019169
160	C8G	complement component 8, gamma polypeptide	733	ENSG00000176919
161	PTPRC	protein tyrosine phosphatase, receptor type, C	5788	ENSG00000081237
162	TNFRSF1B	tumor necrosis factor receptor superfamily, member 1B	7133	ENSG00000028137
163	FGR	Gardner-Rasheed feline sarcoma viral (v-fgr) oncogene homolog	2268	ENSG00000000938
164	PXDN	peroxidasin homolog (Drosophila)	7837	ENSG00000130508
165	ACVRL1	activin A receptor type II-like 1	94	ENSG00000139567
166	IL6	interleukin 6 (interferon, beta 2)	3569	ENSG00000136244
167	GNAO1	guanine nucleotide binding protein (G protein), alpha activating activity polypeptide O	2775	ENSG00000087258
168	HP	haptoglobin	3240	ENSG00000257017
[truncated: 4,546 more rows]

## Sheet: KEGGLiverUp
Table S8d. KEGG pathways enriched in the liver in comparison to HepG2 according to WebGestalt analysis.
Parameters: Organism: hsapiens, Id Type: gene_symbol, Ref Set: entrezgene, Significance Level: Top10, Statistics Test: Hypergeometric, MTC: BH, Minimum: 2
C: the number of reference genes in the category
O: the number of genes in the gene set and also in the category
E: the expected number in the category
R: ratio of enrichment
rawP: p value from hypergeometric test
adjP: p value adjusted by the multiple test adjustment
Database:KEGG pathway Name:Drug metabolism - cytochrome P450 ID:00982
C=73; O=29; E=1.02; R=28.41; rawP=9.12e-35; adjP=1.15e-32
Index	Gene Symbol	Gene Name	EntrezGene	Ensembl
1	UGT1A1	UDP glucuronosyltransferase 1 family, polypeptide A1	54658	ENSG00000241635
2	ADH1A	alcohol dehydrogenase 1A (class I), alpha polypeptide	124	ENSG00000187758
3	CYP2D6	cytochrome P450, family 2, subfamily D, polypeptide 6	1565	ENSG00000100197
4	UGT1A4	UDP glucuronosyltransferase 1 family, polypeptide A4	54657	ENSG00000244474
5	CYP2C9	cytochrome P450, family 2, subfamily C, polypeptide 9	1559	ENSG00000138109
6	CYP2C8	cytochrome P450, family 2, subfamily C, polypeptide 8	1558	ENSG00000138115
7	UGT1A10	UDP glucuronosyltransferase 1 family, polypeptide A10	54575	ENSG00000242515
8	CYP2B6	cytochrome P450, family 2, subfamily B, polypeptide 6	1555	ENSG00000197408
9	UGT1A7	UDP glucuronosyltransferase 1 family, polypeptide A7	54577	ENSG00000244122
10	UGT1A5	UDP glucuronosyltransferase 1 family, polypeptide A5	54579	ENSG00000240224
11	ADH1B	alcohol dehydrogenase 1B (class I), beta polypeptide	125	ENSG00000196616
12	GSTP1	glutathione S-transferase pi 1	2950	ENSG00000084207
13	CYP2C18	cytochrome P450, family 2, subfamily C, polypeptide 18	1562	ENSG00000108242
14	UGT1A3	UDP glucuronosyltransferase 1 family, polypeptide A3	54659	ENSG00000243135
15	CYP2A7	cytochrome P450, family 2, subfamily A, polypeptide 7	1549	ENSG00000198077
16	CYP3A4	cytochrome P450, family 3, subfamily A, polypeptide 4	1576	ENSG00000160868
17	CYP2E1	cytochrome P450, family 2, subfamily E, polypeptide 1	1571	ENSG00000130649
18	ADH1C	alcohol dehydrogenase 1C (class I), gamma polypeptide	126	ENSG00000248144
19	GSTA2	glutathione S-transferase alpha 2	2939	ENSG00000244067
20	CYP1A2	cytochrome P450, family 1, subfamily A, polypeptide 2	1544	ENSG00000140505
21	UGT1A9	UDP glucuronosyltransferase 1 family, polypeptide A9	54600	ENSG00000241119
22	UGT2B17	UDP glucuronosyltransferase 2 family, polypeptide B17	7367	ENSG00000197888
23	FMO4	flavin containing monooxygenase 4	2329	ENSG00000076258
24	CYP2A6	cytochrome P450, family 2, subfamily A, polypeptide 6	1548	ENSG00000255974
25	CYP3A5	cytochrome P450, family 3, subfamily A, polypeptide 5	1577	ENSG00000106258
26	UGT1A6	UDP glucuronosyltransferase 1 family, polypeptide A6	54578	ENSG00000167165
27	UGT1A8	UDP glucuronosyltransferase 1 family, polypeptide A8	54576	ENSG00000242366
28	GSTM1	glutathione S-transferase mu 1	2944	ENSG00000134184
29	FMO3	flavin containing monooxygenase 3	2328	ENSG00000007933
Database:KEGG pathway Name:Metabolic pathways ID:01100
C=1130; O=81; E=15.80; R=5.13; rawP=1.22e-33; adjP=7.69e-32
Index	Gene Symbol	Gene Name	EntrezGene	Ensembl
1	ACADL	acyl-CoA dehydrogenase, long chain	33	ENSG00000115361
2	ACSL1	acyl-CoA synthetase long-chain family member 1	2180	ENSG00000151726
3	CYP2C9	cytochrome P450, family 2, subfamily C, polypeptide 9	1559	ENSG00000138109
4	OTC	ornithine carbamoyltransferase	5009	ENSG00000036473
5	PAPSS2	3'-phosphoadenosine 5'-phosphosulfate synthase 2	9060	ENSG00000198682
6	UROC1	urocanate hydratase 1	131669	ENSG00000159650
7	ASS1	argininosuccinate synthase 1	445	ENSG00000130707
8	CYP2B6	cytochrome P450, family 2, subfamily B, polypeptide 6	1555	ENSG00000197408
9	ARG1	arginase, liver	383	ENSG00000118520
10	ADH1B	alcohol dehydrogenase 1B (class I), beta polypeptide	125	ENSG00000196616
11	DBH	dopamine beta-hydroxylase (dopamine beta-monooxygenase)	1621	ENSG00000123454
12	TYMP	thymidine phosphorylase	1890	ENSG00000025708
13	KMO	kynurenine 3-monooxygenase (kynurenine 3-hydroxylase)	8564	ENSG00000117009
14	DAO	D-amino-acid oxidase	1610	ENSG00000110887
15	ME1	malic enzyme 1, NADP(+)-dependent, cytosolic	4199	ENSG00000065833
16	SLC27A5	solute carrier family 27 (fatty acid transporter), member 5	10998	ENSG00000083807
17	MGLL	monoglyceride lipase	11343	ENSG00000074416
18	NAT2	N-acetyltransferase 2 (arylamine N-acetyltransferase)	10	ENSG00000156006
19	GATM	glycine amidinotransferase (L-arginine:glycine amidinotransferase)	2628	ENSG00000171766
20	TAT	tyrosine aminotransferase	6898	ENSG00000198650
21	AGXT	alanine-glyoxylate aminotransferase	189	ENSG00000172482
22	ACSM5	acyl-CoA synthetase medium-chain family member 5	54988	ENSG00000183549
23	RDH16	retinol dehydrogenase 16 (all-trans)	8608	ENSG00000139547
24	HYI	hydroxypyruvate isomerase (putative)	81888	ENSG00000178922
25	UGT1A5	UDP glucuronosyltransferase 1 family, polypeptide A5	54579	ENSG00000240224
26	PON1	paraoxonase 1	5444	ENSG00000005421
27	CYP2A7	cytochrome P450, family 2, subfamily A, polypeptide 7	1549	ENSG00000198077
28	CYP2E1	cytochrome P450, family 2, subfamily E, polypeptide 1	1571	ENSG00000130649
29	PTGS2	prostaglandin-endoperoxide synthase 2 (prostaglandin G/H synthase and cyclooxygenase)	5743	ENSG00000073756
30	GCK	glucokinase (hexokinase 4)	2645	ENSG00000106633
31	AGPAT2	1-acylglycerol-3-phosphate O-acyltransferase 2 (lysophosphatidic acid acyltransferase, beta)	10555	ENSG00000169692
32	PIK3C2G	phosphatidylinositol-4-phosphate 3-kinase, catalytic subunit type 2 gamma	5288	ENSG00000139144
33	SDS	serine dehydratase	10993	ENSG00000135094
34	CYP1A2	cytochrome P450, family 1, subfamily A, polypeptide 2	1544	ENSG00000140505
35	UGT1A9	UDP glucuronosyltransferase 1 family, polypeptide A9	54600	ENSG00000241119
36	TDO2	tryptophan 2,3-dioxygenase	6999	ENSG00000151790
37	PTGIS	prostaglandin I2 (prostacyclin) synthase	5740	ENSG00000124212
38	FBP1	fructose-1,6-bisphosphatase 1	2203	ENSG00000165140
39	CYP3A5	cytochrome P450, family 3, subfamily A, polypeptide 5	1577	ENSG00000106258
40	ALDOB	aldolase B, fructose-bisphosphate	229	ENSG00000136872
41	HAO1	hydroxyacid oxidase (glycolate oxidase) 1	54363	ENSG00000101323
42	UGT1A1	UDP glucuronosyltransferase 1 family, polypeptide A1	54658	ENSG00000241635
43	CYP4A11	cytochrome P450, family 4, subfamily A, polypeptide 11	1579	ENSG00000187048
44	NNMT	nicotinamide N-methyltransferase	4837	ENSG00000166741
45	CYP2J2	cytochrome P450, family 2, subfamily J, polypeptide 2	1573	ENSG00000134716
46	UGT1A10	UDP glucuronosyltransferase 1 family, polypeptide A10	54575	ENSG00000242515
47	BHMT	betaine--homocysteine S-methyltransferase	635	ENSG00000145692
48	BAAT	bile acid CoA: amino acid N-acyltransferase (glycine N-choloyltransferase)	570	ENSG00000136881
49	UGT1A3	UDP glucuronosyltransferase 1 family, polypeptide A3	54659	ENSG00000243135
50	IDO2	indoleamine 2,3-dioxygenase 2	169355	ENSG00000188676
51	UGT2B17	UDP glucuronosyltransferase 2 family, polypeptide B17	7367	ENSG00000197888
52	HSD11B1	hydroxysteroid (11-beta) dehydrogenase 1	3290	ENSG00000117594
53	AGXT2	alanine--glyoxylate aminotransferase 2	64902	ENSG00000113492
54	PCK1	phosphoenolpyruvate carboxykinase 1 (soluble)	5105	ENSG00000124253
55	UGT1A6	UDP glucuronosyltransferase 1 family, polypeptide A6	54578	ENSG00000167165
56	UGT1A8	UDP glucuronosyltransferase 1 family, polypeptide A8	54576	ENSG00000242366
57	LDHB	lactate dehydrogenase B	3945	ENSG00000111716
58	ADH1A	alcohol dehydrogenase 1A (class I), alpha polypeptide	124	ENSG00000187758
59	PRODH	proline dehydrogenase (oxidase) 1	5625	ENSG00000100033
60	UGT1A4	UDP glucuronosyltransferase 1 family, polypeptide A4	54657	ENSG00000244474
61	CYP2C8	cytochrome P450, family 2, subfamily C, polypeptide 8	1558	ENSG00000138115
62	GALC	galactosylceramidase	2581	ENSG00000054983
63	ACMSD	aminocarboxymuconate semialdehyde decarboxylase	130013	ENSG00000153086
64	UPB1	ureidopropionase, beta	51733	ENSG00000100024
65	DPYS	dihydropyrimidinase	1807	ENSG00000147647
66	HMGCS2	3-hydroxy-3-methylglutaryl-CoA synthase 2 (mitochondrial)	3158	ENSG00000134240
67	HSD17B6	hydroxysteroid (17-beta) dehydrogenase 6 homolog (mouse)	8630	ENSG00000025423
68	CNDP1	carnosine dipeptidase 1 (metallopeptidase M20 family)	84735	ENSG00000150656
69	ALAS2	aminolevulinate, delta-, synthase 2	212	ENSG00000158578
70	UGT1A7	UDP glucuronosyltransferase 1 family, polypeptide A7	54577	ENSG00000244122
71	CYP8B1	cytochrome P450, family 8, subfamily B, polypeptide 1	1582	ENSG00000180432
72	CYP2C18	cytochrome P450, family 2, subfamily C, polypeptide 18	1562	ENSG00000108242
73	CYP3A4	cytochrome P450, family 3, subfamily A, polypeptide 4	1576	ENSG00000160868
74	PLA2G2A	phospholipase A2, group IIA (platelets, synovial fluid)	5320	ENSG00000188257
75	ADH1C	alcohol dehydrogenase 1C (class I), gamma polypeptide	126	ENSG00000248144
76	GPT	glutamic-pyruvate transaminase (alanine aminotransferase)	2875	ENSG00000167701
77	CYP2A6	cytochrome P450, family 2, subfamily A, polypeptide 6	1548	ENSG00000255974
78	HAO2	hydroxyacid oxidase 2 (long chain)	51179	ENSG00000116882
79	ACSM2A	acyl-CoA synthetase medium-chain family member 2A	123876	ENSG00000183747
80	XDH	xanthine dehydrogenase	7498	ENSG00000158125
81	CYP4A22	cytochrome P450, family 4, subfamily A, polypeptide 22	284541	ENSG00000162365
Database:KEGG pathway Name:Retinol metabolism ID:00830
C=64; O=26; E=0.89; R=29.06; rawP=1.31e-31; adjP=5.50e-30
Index	Gene Symbol	Gene Name	EntrezGene	Ensembl
1	UGT1A1	UDP glucuronosyltransferase 1 family, polypeptide A1	54658	ENSG00000241635
2	ADH1A	alcohol dehydrogenase 1A (class I), alpha polypeptide	124	ENSG00000187758
3	CYP4A11	cytochrome P450, family 4, subfamily A, polypeptide 11	1579	ENSG00000187048
4	UGT1A4	UDP glucuronosyltransferase 1 family, polypeptide A4	54657	ENSG00000244474
5	CYP2C9	cytochrome P450, family 2, subfamily C, polypeptide 9	1559	ENSG00000138109
6	CYP2C8	cytochrome P450, family 2, subfamily C, polypeptide 8	1558	ENSG00000138115
7	UGT1A10	UDP glucuronosyltransferase 1 family, polypeptide A10	54575	ENSG00000242515
8	RDH16	retinol dehydrogenase 16 (all-trans)	8608	ENSG00000139547
9	CYP2B6	cytochrome P450, family 2, subfamily B, polypeptide 6	1555	ENSG00000197408
10	UGT1A7	UDP glucuronosyltransferase 1 family, polypeptide A7	54577	ENSG00000244122
11	UGT1A5	UDP glucuronosyltransferase 1 family, polypeptide A5	54579	ENSG00000240224
12	ADH1B	alcohol dehydrogenase 1B (class I), beta polypeptide	125	ENSG00000196616
13	CYP2C18	cytochrome P450, family 2, subfamily C, polypeptide 18	1562	ENSG00000108242
14	UGT1A3	UDP glucuronosyltransferase 1 family, polypeptide A3	54659	ENSG00000243135
15	CYP2A7	cytochrome P450, family 2, subfamily A, polypeptide 7	1549	ENSG00000198077
16	CYP3A4	cytochrome P450, family 3, subfamily A, polypeptide 4	1576	ENSG00000160868
17	ADH1C	alcohol dehydrogenase 1C (class I), gamma polypeptide	126	ENSG00000248144
18	CYP1A2	cytochrome P450, family 1, subfamily A, polypeptide 2	1544	ENSG00000140505
19	UGT2B17	UDP glucuronosyltransferase 2 family, polypeptide B17	7367	ENSG00000197888
20	UGT1A9	UDP glucuronosyltransferase 1 family, polypeptide A9	54600	ENSG00000241119
21	CYP2A6	cytochrome P450, family 2, subfamily A, polypeptide 6	1548	ENSG00000255974
22	RDH5	retinol dehydrogenase 5 (11-cis/9-cis)	5959	ENSG00000135437
23	CYP3A5	cytochrome P450, family 3, subfamily A, polypeptide 5	1577	ENSG00000106258
24	UGT1A6	UDP glucuronosyltransferase 1 family, polypeptide A6	54578	ENSG00000167165
25	UGT1A8	UDP glucuronosyltransferase 1 family, polypeptide A8	54576	ENSG00000242366
26	CYP4A22	cytochrome P450, family 4, subfamily A, polypeptide 22	284541	ENSG00000162365
Database:KEGG pathway Name:Metabolism of xenobiotics by cytochrome P450 ID:00980
C=71; O=25; E=0.99; R=25.18; rawP=1.45e-28; adjP=4.57e-27
Index	Gene Symbol	Gene Name	EntrezGene	Ensembl
1	UGT1A1	UDP glucuronosyltransferase 1 family, polypeptide A1	54658	ENSG00000241635
2	ADH1A	alcohol dehydrogenase 1A (class I), alpha polypeptide	124	ENSG00000187758
3	UGT1A4	UDP glucuronosyltransferase 1 family, polypeptide A4	54657	ENSG00000244474
4	CYP2C9	cytochrome P450, family 2, subfamily C, polypeptide 9	1559	ENSG00000138109
5	CYP2C8	cytochrome P450, family 2, subfamily C, polypeptide 8	1558	ENSG00000138115
6	UGT1A10	UDP glucuronosyltransferase 1 family, polypeptide A10	54575	ENSG00000242515
7	CYP2B6	cytochrome P450, family 2, subfamily B, polypeptide 6	1555	ENSG00000197408
8	UGT1A7	UDP glucuronosyltransferase 1 family, polypeptide A7	54577	ENSG00000244122
9	UGT1A5	UDP glucuronosyltransferase 1 family, polypeptide A5	54579	ENSG00000240224
10	ADH1B	alcohol dehydrogenase 1B (class I), beta polypeptide	125	ENSG00000196616
11	GSTP1	glutathione S-transferase pi 1	2950	ENSG00000084207
12	CYP2C18	cytochrome P450, family 2, subfamily C, polypeptide 18	1562	ENSG00000108242
13	UGT1A3	UDP glucuronosyltransferase 1 family, polypeptide A3	54659	ENSG00000243135
14	CYP3A4	cytochrome P450, family 3, subfamily A, polypeptide 4	1576	ENSG00000160868
15	CYP2E1	cytochrome P450, family 2, subfamily E, polypeptide 1	1571	ENSG00000130649
16	ADH1C	alcohol dehydrogenase 1C (class I), gamma polypeptide	126	ENSG00000248144
17	GSTA2	glutathione S-transferase alpha 2	2939	ENSG00000244067
18	CYP1A2	cytochrome P450, family 1, subfamily A, polypeptide 2	1544	ENSG00000140505
19	UGT2B17	UDP glucuronosyltransferase 2 family, polypeptide B17	7367	ENSG00000197888
20	UGT1A9	UDP glucuronosyltransferase 1 family, polypeptide A9	54600	ENSG00000241119
21	CYP3A5	cytochrome P450, family 3, subfamily A, polypeptide 5	1577	ENSG00000106258
22	UGT1A6	UDP glucuronosyltransferase 1 family, polypeptide A6	54578	ENSG00000167165
23	UGT1A8	UDP glucuronosyltransferase 1 family, polypeptide A8	54576	ENSG00000242366
24	GSTM1	glutathione S-transferase mu 1	2944	ENSG00000134184
25	CYP1B1	cytochrome P450, family 1, subfamily B, polypeptide 1	1545	ENSG00000138061
Database:KEGG pathway Name:Drug metabolism - other enzymes ID:00983
C=52; O=19; E=0.73; R=26.13; rawP=2.19e-22; adjP=5.52e-21
Index	Gene Symbol	Gene Name	EntrezGene	Ensembl
1	UGT1A1	UDP glucuronosyltransferase 1 family, polypeptide A1	54658	ENSG00000241635
2	UGT1A4	UDP glucuronosyltransferase 1 family, polypeptide A4	54657	ENSG00000244474
3	UPB1	ureidopropionase, beta	51733	ENSG00000100024
4	UGT1A10	UDP glucuronosyltransferase 1 family, polypeptide A10	54575	ENSG00000242515
5	DPYS	dihydropyrimidinase	1807	ENSG00000147647
6	UGT1A7	UDP glucuronosyltransferase 1 family, polypeptide A7	54577	ENSG00000244122
7	UGT1A5	UDP glucuronosyltransferase 1 family, polypeptide A5	54579	ENSG00000240224
8	UGT1A3	UDP glucuronosyltransferase 1 family, polypeptide A3	54659	ENSG00000243135
9	CYP2A7	cytochrome P450, family 2, subfamily A, polypeptide 7	1549	ENSG00000198077
10	CYP3A4	cytochrome P450, family 3, subfamily A, polypeptide 4	1576	ENSG00000160868
11	TYMP	thymidine phosphorylase	1890	ENSG00000025708
12	UGT2B17	UDP glucuronosyltransferase 2 family, polypeptide B17	7367	ENSG00000197888
13	UGT1A9	UDP glucuronosyltransferase 1 family, polypeptide A9	54600	ENSG00000241119
14	CYP2A6	cytochrome P450, family 2, subfamily A, polypeptide 6	1548	ENSG00000255974
15	CYP3A5	cytochrome P450, family 3, subfamily A, polypeptide 5	1577	ENSG00000106258
16	UGT1A6	UDP glucuronosyltransferase 1 family, polypeptide A6	54578	ENSG00000167165
17	UGT1A8	UDP glucuronosyltransferase 1 family, polypeptide A8	54576	ENSG00000242366
18	NAT2	N-acetyltransferase 2 (arylamine N-acetyltransferase)	10	ENSG00000156006
19	XDH	xanthine dehydrogenase	7498	ENSG00000158125
Database:KEGG pathway Name:Complement and coagulation cascades ID:04610
C=69; O=20; E=0.96; R=20.73; rawP=3.65e-21; adjP=7.67e-20
Index	Gene Symbol	Gene Name	EntrezGene	Ensembl
1	F13B	coagulation factor XIII, B polypeptide	2165	ENSG00000143278
2	CFH	complement factor H	3075	ENSG00000000971
3	KLKB1	kallikrein B, plasma (Fletcher factor) 1	3818	ENSG00000164344
4	C6	complement component 6	729	ENSG00000039537
5	KNG1	kininogen 1	3827	ENSG00000113889
6	C1R	complement component 1, r subcomponent	715	ENSG00000159403
7	F9	coagulation factor IX	2158	ENSG00000101981
8	F12	coagulation factor XII (Hageman factor)	2161	ENSG00000131187
9	C7	complement component 7	730	ENSG00000112936
10	C8B	complement component 8, beta polypeptide	732	ENSG00000021852
11	C1QB	complement component 1, q subcomponent, B chain	713	ENSG00000173369
12	C8G	complement component 8, gamma polypeptide	733	ENSG00000176919
13	C1QA	complement component 1, q subcomponent, A chain	712	ENSG00000173372
14	SERPING1	serpin peptidase inhibitor, clade G (C1 inhibitor), member 1	710	ENSG00000149131
15	C8A	complement component 8, alpha polypeptide	731	ENSG00000157131
16	C1QC	complement component 1, q subcomponent, C chain	714	ENSG00000159189
17	C1S	complement component 1, s subcomponent	716	ENSG00000182326
18	PLG	plasminogen	5340	ENSG00000122194
19	THBD	thrombomodulin	7056	ENSG00000178726
20	C9	complement component 9	735	ENSG00000113600
Database:KEGG pathway Name:Steroid hormone biosynthesis ID:00140
C=56; O=16; E=0.78; R=20.43; rawP=4.35e-17; adjP=7.83e-16
Index	Gene Symbol	Gene Name	EntrezGene	Ensembl
1	UGT1A1	UDP glucuronosyltransferase 1 family, polypeptide A1	54658	ENSG00000241635
2	UGT1A4	UDP glucuronosyltransferase 1 family, polypeptide A4	54657	ENSG00000244474
3	UGT1A10	UDP glucuronosyltransferase 1 family, polypeptide A10	54575	ENSG00000242515
4	SRD5A2	steroid-5-alpha-reductase, alpha polypeptide 2 (3-oxo-5 alpha-steroid delta 4-dehydrogenase alpha 2)	6716	NULL
5	HSD17B6	hydroxysteroid (17-beta) dehydrogenase 6 homolog (mouse)	8630	ENSG00000025423
6	UGT1A7	UDP glucuronosyltransferase 1 family, polypeptide A7	54577	ENSG00000244122
7	UGT1A5	UDP glucuronosyltransferase 1 family, polypeptide A5	54579	ENSG00000240224
8	UGT1A3	UDP glucuronosyltransferase 1 family, polypeptide A3	54659	ENSG00000243135
9	CYP3A4	cytochrome P450, family 3, subfamily A, polypeptide 4	1576	ENSG00000160868
10	UGT2B17	UDP glucuronosyltransferase 2 family, polypeptide B17	7367	ENSG00000197888
11	UGT1A9	UDP glucuronosyltransferase 1 family, polypeptide A9	54600	ENSG00000241119
12	HSD11B1	hydroxysteroid (11-beta) dehydrogenase 1	3290	ENSG00000117594
13	CYP3A5	cytochrome P450, family 3, subfamily A, polypeptide 5	1577	ENSG00000106258
14	UGT1A6	UDP glucuronosyltransferase 1 family, polypeptide A6	54578	ENSG00000167165
15	UGT1A8	UDP glucuronosyltransferase 1 family, polypeptide A8	54576	ENSG00000242366
16	CYP1B1	cytochrome P450, family 1, subfamily B, polypeptide 1	1545	ENSG00000138061
Database:KEGG pathway Name:Prion diseases ID:05020
C=35; O=12; E=0.49; R=24.52; rawP=3.12e-14; adjP=4.91e-13
Index	Gene Symbol	Gene Name	EntrezGene	Ensembl
1	C1QB	complement component 1, q subcomponent, B chain	713	ENSG00000173369
2	C8G	complement component 8, gamma polypeptide	733	ENSG00000176919
3	C1QA	complement component 1, q subcomponent, A chain	712	ENSG00000173372
4	NCAM2	neural cell adhesion molecule 2	4685	ENSG00000154654
5	C6	complement component 6	729	ENSG00000039537
6	IL6	interleukin 6 (interferon, beta 2)	3569	ENSG00000136244
7	C1QC	complement component 1, q subcomponent, C chain	714	ENSG00000159189
8	C8A	complement component 8, alpha polypeptide	731	ENSG00000157131
9	C7	complement component 7	730	ENSG00000112936
10	HSPA1A	heat shock 70kDa protein 1A	3303	ENSG00000204389
11	C9	complement component 9	735	ENSG00000113600
12	C8B	complement component 8, beta polypeptide	732	ENSG00000021852
Database:KEGG pathway Name:Amoebiasis ID:05146
C=106; O=17; E=1.48; R=11.47; rawP=1.47e-13; adjP=2.06e-12
Index	Gene Symbol	Gene Name	EntrezGene	Ensembl
1	COL4A2	collagen, type IV, alpha 2	1284	ENSG00000134871
2	COL1A1	collagen, type I, alpha 1	1277	ENSG00000108821
3	CD14	CD14 molecule	929	ENSG00000170458
4	CD1D	CD1d molecule	912	ENSG00000158473
5	ARG1	arginase, liver	383	ENSG00000118520
6	COL3A1	collagen, type III, alpha 1	1281	ENSG00000168542
7	LAMB3	laminin, beta 3	3914	ENSG00000196878
8	C8B	complement component 8, beta polypeptide	732	ENSG00000021852
9	C8G	complement component 8, gamma polypeptide	733	ENSG00000176919
10	IL6	interleukin 6 (interferon, beta 2)	3569	ENSG00000136244
11	COL5A1	collagen, type V, alpha 1	1289	ENSG00000130635
12	C8A	complement component 8, alpha polypeptide	731	ENSG00000157131
13	TGFB3	transforming growth factor, beta 3	7043	ENSG00000119699
14	COL4A1	collagen, type IV, alpha 1	1282	ENSG00000187498
15	COL5A3	collagen, type V, alpha 3	50509	ENSG00000080573
16	COL1A2	collagen, type I, alpha 2	1278	ENSG00000164692
17	C9	complement component 9	735	ENSG00000113600
Database:KEGG pathway Name:Starch and sucrose metabolism ID:00500
C=54; O=13; E=0.76; R=17.22; rawP=4.51e-13; adjP=5.68e-12
Index	Gene Symbol	Gene Name	EntrezGene	Ensembl
1	UGT1A1	UDP glucuronosyltransferase 1 family, polypeptide A1	54658	ENSG00000241635
2	UGT1A4	UDP glucuronosyltransferase 1 family, polypeptide A4	54657	ENSG00000244474
3	GCK	glucokinase (hexokinase 4)	2645	ENSG00000106633
4	UGT1A9	UDP glucuronosyltransferase 1 family, polypeptide A9	54600	ENSG00000241119
5	UGT2B17	UDP glucuronosyltransferase 2 family, polypeptide B17	7367	ENSG00000197888
6	UGT1A10	UDP glucuronosyltransferase 1 family, polypeptide A10	54575	ENSG00000242515
7	UGT1A6	UDP glucuronosyltransferase 1 family, polypeptide A6	54578	ENSG00000167165
8	UGT1A8	UDP glucuronosyltransferase 1 family, polypeptide A8	54576	ENSG00000242366
9	UGT1A7	UDP glucuronosyltransferase 1 family, polypeptide A7	54577	ENSG00000244122
10	GYS2	glycogen synthase 2 (liver)	2998	ENSG00000111713
11	UGT1A5	UDP glucuronosyltransferase 1 family, polypeptide A5	54579	ENSG00000240224
12	UGT1A3	UDP glucuronosyltransferase 1 family, polypeptide A3	54659	ENSG00000243135
13	GBA3	glucosidase, beta, acid 3 (cytosolic)	57733	ENSG00000249948
